# Supplementary material for: Spatiotemporal patterns of soil myxomycetes in subtropical managed forests and their potential interactions with bacteria
Source: Appl Environ Microbiol. 2025 May 13;91(6):e00479-25. doi: 10.1128/aem.00479-25 (PMC12175498; doi:10.1128/aem.00479-25)
Supplement: Table S2 — Co-occurrence network showing significant myxomycetes and bacteria associations. [file aem.00479-25-s0004.xlsx]

## Sheet: Sheet1
Table S2 Co-occurrence network showing significant myxomycetes and bacteria associations (|Spearman’s r| >0.5, adjusted P < 0.05).
TABLE S2 Co-occurrence network showing significant myxomycetes and bacteria associations (|Spearman’s r| >0.5, adjusted P < 0.05).	Myxo_taxa	Bact_OTU	Bacteria_taxa	Correlation	Adjusted P value
myx1057	k_Protist;p_Amoebozoa;c_Myxomycetes;o_Physarales;f_Didymiaceae;g_Didymiun;s_Didymium squamulosum	bac9993	k__Bacteria; p__Proteobacteria; c__Alphaproteobacteria; o__Parvibaculales; f__Parvibaculaceae; g__Parvibaculum; s__uncultured_bacterium_g__Parvibaculum	0.594862	8.22e-05
myx1136	k_Protist;p_Amoebozoa;c_Myxomycetes;o_Physarales;f_Didymiaceae;g_Other	bac12414	k__Bacteria; p__Myxococcota; c__Polyangia; o__Polyangiales; f__Polyangiaceae; g__Pajaroellobacter	0.579166	0.000189714
myx1215	k_Protist;p_Amoebozoa;c_Myxomycetes;o_Physarales;f_Didymiaceae;g_Didymiun;s_Didymium melanospermum	bac6271	k__Bacteria; p__Bacteroidota; c__Bacteroidia; o__Bacteroidales; f__Muribaculaceae; g__Muribaculaceae; s__uncultured_bacterium_g__Muribaculaceae	-0.693329	2.98e-07
myx1215	k_Protist;p_Amoebozoa;c_Myxomycetes;o_Physarales;f_Didymiaceae;g_Didymiun;s_Didymium melanospermum	bac6727	k__Bacteria; p__Bacteroidota; c__Bacteroidia; o__Bacteroidales; f__Muribaculaceae; g__Muribaculaceae; s__uncultured_bacterium_g__Muribaculaceae	-0.686608	3.58e-07
myx1215	k_Protist;p_Amoebozoa;c_Myxomycetes;o_Physarales;f_Didymiaceae;g_Didymiun;s_Didymium melanospermum	bac6320	k__Bacteria; p__Bacteroidota; c__Bacteroidia; o__Bacteroidales; f__Muribaculaceae; g__Muribaculaceae; s__uncultured_bacterium_g__Muribaculaceae	-0.684882	3.58e-07
myx1215	k_Protist;p_Amoebozoa;c_Myxomycetes;o_Physarales;f_Didymiaceae;g_Didymiun;s_Didymium melanospermum	bac6134	k__Bacteria; p__Bacteroidota; c__Bacteroidia; o__Flavobacteriales; f__Flavobacteriaceae; g__Aurantivirga; s__uncultured_Flavobacteriaceae_g__Aurantivirga	-0.677159	5.18e-07
myx1215	k_Protist;p_Amoebozoa;c_Myxomycetes;o_Physarales;f_Didymiaceae;g_Didymiun;s_Didymium melanospermum	bac5755	k__Bacteria; p__Bacteroidota; c__Bacteroidia; o__Bacteroidales; f__Prevotellaceae; g__Prevotellaceae_NK3B31_group; s__uncultured_bacterium_g__Prevotellaceae_NK3B31_group	-0.665845	1.33e-06
myx1215	k_Protist;p_Amoebozoa;c_Myxomycetes;o_Physarales;f_Didymiaceae;g_Didymiun;s_Didymium melanospermum	bac5666	k__Bacteria; p__Bacteroidota; c__Bacteroidia; o__Bacteroidales; f__Muribaculaceae; g__Muribaculaceae; s__uncultured_bacterium_g__Muribaculaceae	-0.663363	1.47e-06
myx1215	k_Protist;p_Amoebozoa;c_Myxomycetes;o_Physarales;f_Didymiaceae;g_Didymiun;s_Didymium melanospermum	bac5732	k__Bacteria; p__Proteobacteria; c__Alphaproteobacteria; o__Rhodobacterales; f__Rhodobacteraceae	-0.656431	2.33e-06
myx1215	k_Protist;p_Amoebozoa;c_Myxomycetes;o_Physarales;f_Didymiaceae;g_Didymiun;s_Didymium melanospermum	bac11185	k__Bacteria; p__Proteobacteria; c__Alphaproteobacteria; o__Rhodobacterales; f__Rhodobacteraceae; g__Marivita; s__uncultured_bacterium_g__Marivita	-0.647213	4.26e-06
myx1215	k_Protist;p_Amoebozoa;c_Myxomycetes;o_Physarales;f_Didymiaceae;g_Didymiun;s_Didymium melanospermum	bac6781	k__Bacteria; p__Bacteroidota; c__Bacteroidia; o__Bacteroidales; f__Muribaculaceae; g__Muribaculaceae; s__uncultured_Bacteroidales_g__Muribaculaceae	-0.632763	1.04e-05
myx1215	k_Protist;p_Amoebozoa;c_Myxomycetes;o_Physarales;f_Didymiaceae;g_Didymiun;s_Didymium melanospermum	bac12175	k__Bacteria; p__Bacteroidota; c__Bacteroidia; o__Bacteroidales; f__Muribaculaceae; g__Muribaculum; s__uncultured_bacterium_g__Muribaculum	-0.631052	1.13e-05
myx1215	k_Protist;p_Amoebozoa;c_Myxomycetes;o_Physarales;f_Didymiaceae;g_Didymiun;s_Didymium melanospermum	bac6128	k__Bacteria; p__Bacteroidota; c__Bacteroidia; o__Bacteroidales; f__Muribaculaceae; g__Muribaculaceae	-0.624843	1.5e-05
myx1215	k_Protist;p_Amoebozoa;c_Myxomycetes;o_Physarales;f_Didymiaceae;g_Didymiun;s_Didymium melanospermum	bac4132	k__Bacteria; p__Firmicutes; c__Clostridia; o__Lachnospirales; f__Lachnospiraceae; g__Lachnospiraceae_NK4A136_group	-0.618099	2.25e-05
myx1215	k_Protist;p_Amoebozoa;c_Myxomycetes;o_Physarales;f_Didymiaceae;g_Didymiun;s_Didymium melanospermum	bac5848	k__Bacteria; p__Acidobacteriota; c__Acidobacteriae; o__Subgroup_2; f__Subgroup_2; g__Subgroup_2	-0.610026	3.56e-05
myx1215	k_Protist;p_Amoebozoa;c_Myxomycetes;o_Physarales;f_Didymiaceae;g_Didymiun;s_Didymium melanospermum	bac5612	k__Bacteria; p__Proteobacteria; c__Alphaproteobacteria; o__Caulobacterales; f__Caulobacteraceae; g__uncultured; s__uncultured_eubacterium_g__uncultured	-0.606877	4.26e-05
myx1215	k_Protist;p_Amoebozoa;c_Myxomycetes;o_Physarales;f_Didymiaceae;g_Didymiun;s_Didymium melanospermum	bac1796	k__Bacteria; p__Acidobacteriota; c__Acidobacteriae	-0.598092	7.18e-05
myx1215	k_Protist;p_Amoebozoa;c_Myxomycetes;o_Physarales;f_Didymiaceae;g_Didymiun;s_Didymium melanospermum	bac6761	k__Bacteria; p__Actinobacteriota; c__Actinobacteria; o__Frankiales; f__Acidothermaceae; g__Acidothermus	-0.597087	7.53e-05
myx1215	k_Protist;p_Amoebozoa;c_Myxomycetes;o_Physarales;f_Didymiaceae;g_Didymiun;s_Didymium melanospermum	bac11742	k__Bacteria; p__Proteobacteria; c__Alphaproteobacteria; o__Acetobacterales; f__Acetobacteraceae; g__uncultured	-0.594925	8.22e-05
myx1215	k_Protist;p_Amoebozoa;c_Myxomycetes;o_Physarales;f_Didymiaceae;g_Didymiun;s_Didymium melanospermum	bac2879	k__Bacteria; p__Firmicutes; c__Clostridia; o__Oscillospirales; f__[Eubacterium]_coprostanoligenes_group; g__[Eubacterium]_coprostanoligenes_group; s__uncultured_bacterium_g__[Eubacterium]_coprostanoligenes_group	-0.58986	0.000106744
myx1215	k_Protist;p_Amoebozoa;c_Myxomycetes;o_Physarales;f_Didymiaceae;g_Didymiun;s_Didymium melanospermum	bac4810	k__Bacteria; p__Bacteroidota; c__Bacteroidia; o__Bacteroidales; f__Muribaculaceae; g__Muribaculaceae	-0.585028	0.000137972
myx1215	k_Protist;p_Amoebozoa;c_Myxomycetes;o_Physarales;f_Didymiaceae;g_Didymiun;s_Didymium melanospermum	bac15337	k__Bacteria; p__Acidobacteriota; c__Acidobacteriae; o__Bryobacterales; f__Bryobacteraceae; g__Bryobacter; s__uncultured_Holophaga_g__Bryobacter	-0.579839	0.00018431
myx1215	k_Protist;p_Amoebozoa;c_Myxomycetes;o_Physarales;f_Didymiaceae;g_Didymiun;s_Didymium melanospermum	bac1820	k__Bacteria; p__Proteobacteria; c__Alphaproteobacteria; o__Micropepsales; f__Micropepsaceae; g__uncultured	-0.574671	0.000235187
myx1215	k_Protist;p_Amoebozoa;c_Myxomycetes;o_Physarales;f_Didymiaceae;g_Didymiun;s_Didymium melanospermum	bac10441	k__Bacteria; p__Actinobacteriota; c__Thermoleophilia; o__Gaiellales; f__uncultured; g__uncultured	-0.574285	0.000235187
myx1215	k_Protist;p_Amoebozoa;c_Myxomycetes;o_Physarales;f_Didymiaceae;g_Didymiun;s_Didymium melanospermum	bac3292	k__Bacteria; p__Bacteroidota; c__Bacteroidia; o__Bacteroidales; f__Prevotellaceae; g__Alloprevotella; s__gut_metagenome_g__Alloprevotella	-0.569216	0.00031343
myx1215	k_Protist;p_Amoebozoa;c_Myxomycetes;o_Physarales;f_Didymiaceae;g_Didymiun;s_Didymium melanospermum	bac2031	k__Bacteria; p__Actinobacteriota; c__Thermoleophilia	-0.568822	0.00031343
myx1215	k_Protist;p_Amoebozoa;c_Myxomycetes;o_Physarales;f_Didymiaceae;g_Didymiun;s_Didymium melanospermum	bac5911	k__Bacteria; p__Proteobacteria; c__Alphaproteobacteria; o__Micropepsales; f__Micropepsaceae; g__uncultured	-0.567218	0.000328802
myx1215	k_Protist;p_Amoebozoa;c_Myxomycetes;o_Physarales;f_Didymiaceae;g_Didymiun;s_Didymium melanospermum	bac5569	k__Bacteria; p__Bacteroidota; c__Bacteroidia; o__Bacteroidales; f__Muribaculaceae; g__Muribaculaceae; s__uncultured_Bacteroidales_g__Muribaculaceae	-0.565858	0.000341328
myx1215	k_Protist;p_Amoebozoa;c_Myxomycetes;o_Physarales;f_Didymiaceae;g_Didymiun;s_Didymium melanospermum	bac5724	k__Bacteria; p__Bacteroidota; c__Bacteroidia; o__Bacteroidales; f__Muribaculaceae; g__Muribaculaceae; s__uncultured_bacterium_g__Muribaculaceae	-0.564429	0.000357875
myx1215	k_Protist;p_Amoebozoa;c_Myxomycetes;o_Physarales;f_Didymiaceae;g_Didymiun;s_Didymium melanospermum	bac2932	k__Bacteria; p__Proteobacteria; c__Alphaproteobacteria; o__Rhizobiales; f__KF-JG30-B3; g__KF-JG30-B3	-0.56362	0.000362959
myx1215	k_Protist;p_Amoebozoa;c_Myxomycetes;o_Physarales;f_Didymiaceae;g_Didymiun;s_Didymium melanospermum	bac6632	k__Bacteria; p__Proteobacteria; c__Gammaproteobacteria; o__JG36-TzT-191; f__JG36-TzT-191; g__JG36-TzT-191	-0.562908	0.000371558
myx1215	k_Protist;p_Amoebozoa;c_Myxomycetes;o_Physarales;f_Didymiaceae;g_Didymiun;s_Didymium melanospermum	bac8576	k__Bacteria; p__Actinobacteriota; c__Thermoleophilia; o__Gaiellales; f__uncultured; g__uncultured; s__uncultured_bacterium_g__uncultured	-0.559449	0.00043337
myx1215	k_Protist;p_Amoebozoa;c_Myxomycetes;o_Physarales;f_Didymiaceae;g_Didymiun;s_Didymium melanospermum	bac13661	k__Bacteria; p__Acidobacteriota; c__Acidobacteriae; o__Solibacterales; f__Solibacteraceae; g__Candidatus_Solibacter	-0.55866	0.000444206
myx1215	k_Protist;p_Amoebozoa;c_Myxomycetes;o_Physarales;f_Didymiaceae;g_Didymiun;s_Didymium melanospermum	bac4734	k__Bacteria; p__Actinobacteriota; c__Thermoleophilia; o__Gaiellales; f__uncultured; g__uncultured	-0.556811	0.000489007
myx1215	k_Protist;p_Amoebozoa;c_Myxomycetes;o_Physarales;f_Didymiaceae;g_Didymiun;s_Didymium melanospermum	bac3035	k__Bacteria	-0.554284	0.000549916
myx1215	k_Protist;p_Amoebozoa;c_Myxomycetes;o_Physarales;f_Didymiaceae;g_Didymiun;s_Didymium melanospermum	bac2624	k__Bacteria; p__Bacteroidota; c__Bacteroidia; o__Bacteroidales; f__Muribaculaceae; g__Muribaculaceae; s__uncultured_bacterium_g__Muribaculaceae	-0.552154	0.000604982
myx1215	k_Protist;p_Amoebozoa;c_Myxomycetes;o_Physarales;f_Didymiaceae;g_Didymiun;s_Didymium melanospermum	bac6296	k__Bacteria; p__Bacteroidota; c__Bacteroidia; o__Bacteroidales; f__Bacteroidaceae; g__Bacteroides; s__Bacteroides_coprocola_g__Bacteroides	-0.551653	0.000618749
myx1215	k_Protist;p_Amoebozoa;c_Myxomycetes;o_Physarales;f_Didymiaceae;g_Didymiun;s_Didymium melanospermum	bac3841	k__Bacteria; p__Proteobacteria; c__Alphaproteobacteria; o__Micropepsales; f__Micropepsaceae; g__uncultured	-0.551192	0.00062008
myx1215	k_Protist;p_Amoebozoa;c_Myxomycetes;o_Physarales;f_Didymiaceae;g_Didymiun;s_Didymium melanospermum	bac5944	k__Bacteria; p__Acidobacteriota; c__Acidobacteriae; o__Subgroup_2; f__Subgroup_2; g__Subgroup_2	-0.550232	0.000635378
myx1215	k_Protist;p_Amoebozoa;c_Myxomycetes;o_Physarales;f_Didymiaceae;g_Didymiun;s_Didymium melanospermum	bac13332	k__Bacteria; p__Bacteroidota; c__Bacteroidia; o__Bacteroidales; f__Muribaculaceae; g__Muribaculaceae; s__uncultured_bacterium_g__Muribaculaceae	-0.546766	0.000750703
myx1215	k_Protist;p_Amoebozoa;c_Myxomycetes;o_Physarales;f_Didymiaceae;g_Didymiun;s_Didymium melanospermum	bac2619	k__Bacteria	-0.543397	0.000888676
myx1215	k_Protist;p_Amoebozoa;c_Myxomycetes;o_Physarales;f_Didymiaceae;g_Didymiun;s_Didymium melanospermum	bac1840	k__Bacteria; p__Proteobacteria; c__Alphaproteobacteria; o__Elsterales; f__uncultured; g__uncultured	-0.541188	0.000971625
myx1215	k_Protist;p_Amoebozoa;c_Myxomycetes;o_Physarales;f_Didymiaceae;g_Didymiun;s_Didymium melanospermum	bac2899	k__Bacteria; p__Proteobacteria; c__Alphaproteobacteria	-0.540909	0.000980901
myx1215	k_Protist;p_Amoebozoa;c_Myxomycetes;o_Physarales;f_Didymiaceae;g_Didymiun;s_Didymium melanospermum	bac3598	k__Bacteria	-0.540619	0.000990982
myx1215	k_Protist;p_Amoebozoa;c_Myxomycetes;o_Physarales;f_Didymiaceae;g_Didymiun;s_Didymium melanospermum	bac6846	k__Bacteria; p__Actinobacteriota; c__Thermoleophilia; o__Gaiellales; f__uncultured; g__uncultured	-0.540036	0.00100869
myx1215	k_Protist;p_Amoebozoa;c_Myxomycetes;o_Physarales;f_Didymiaceae;g_Didymiun;s_Didymium melanospermum	bac14424	k__Bacteria; p__Proteobacteria; c__Alphaproteobacteria; o__Micropepsales; f__Micropepsaceae; g__uncultured	-0.539966	0.00100869
myx1215	k_Protist;p_Amoebozoa;c_Myxomycetes;o_Physarales;f_Didymiaceae;g_Didymiun;s_Didymium melanospermum	bac3196	k__Bacteria; p__Proteobacteria; c__Alphaproteobacteria; o__Acetobacterales; f__Acetobacteraceae	-0.539396	0.00102928
myx1215	k_Protist;p_Amoebozoa;c_Myxomycetes;o_Physarales;f_Didymiaceae;g_Didymiun;s_Didymium melanospermum	bac2534	k__Bacteria; p__Actinobacteriota; c__Acidimicrobiia; o__uncultured; f__uncultured; g__uncultured; s__uncultured_forest_g__uncultured	-0.539165	0.00102976
myx1215	k_Protist;p_Amoebozoa;c_Myxomycetes;o_Physarales;f_Didymiaceae;g_Didymiun;s_Didymium melanospermum	bac5307	k__Bacteria; p__Actinobacteriota; c__Acidimicrobiia; o__uncultured; f__uncultured; g__uncultured; s__uncultured_forest_g__uncultured	-0.539153	0.00102976
myx1215	k_Protist;p_Amoebozoa;c_Myxomycetes;o_Physarales;f_Didymiaceae;g_Didymiun;s_Didymium melanospermum	bac1791	k__Bacteria; p__Proteobacteria; c__Alphaproteobacteria; o__Micropepsales; f__Micropepsaceae	-0.538643	0.00104732
myx1215	k_Protist;p_Amoebozoa;c_Myxomycetes;o_Physarales;f_Didymiaceae;g_Didymiun;s_Didymium melanospermum	bac1638	k__Bacteria; p__Actinobacteriota; c__Acidimicrobiia; o__uncultured; f__uncultured; g__uncultured; s__uncultured_forest_g__uncultured	-0.5333	0.00130324
myx1215	k_Protist;p_Amoebozoa;c_Myxomycetes;o_Physarales;f_Didymiaceae;g_Didymiun;s_Didymium melanospermum	bac3635	k__Bacteria; p__Bacteroidota; c__Bacteroidia; o__Bacteroidales; f__Muribaculaceae; g__Muribaculaceae; s__uncultured_bacterium_g__Muribaculaceae	-0.533043	0.00130324
myx1215	k_Protist;p_Amoebozoa;c_Myxomycetes;o_Physarales;f_Didymiaceae;g_Didymiun;s_Didymium melanospermum	bac1780	k__Bacteria; p__Actinobacteriota; c__Thermoleophilia; o__Gaiellales; f__uncultured; g__uncultured	-0.532918	0.00130484
myx1215	k_Protist;p_Amoebozoa;c_Myxomycetes;o_Physarales;f_Didymiaceae;g_Didymiun;s_Didymium melanospermum	bac2183	k__Bacteria; p__Proteobacteria; c__Alphaproteobacteria; o__Rhizobiales; f__Xanthobacteraceae	-0.53272	0.00131222
myx1215	k_Protist;p_Amoebozoa;c_Myxomycetes;o_Physarales;f_Didymiaceae;g_Didymiun;s_Didymium melanospermum	bac5517	k__Bacteria; p__Bacteroidota; c__Bacteroidia; o__Bacteroidales; f__Rikenellaceae; g__Rikenellaceae_RC9_gut_group	-0.532455	0.00131614
myx1215	k_Protist;p_Amoebozoa;c_Myxomycetes;o_Physarales;f_Didymiaceae;g_Didymiun;s_Didymium melanospermum	bac1475	k__Bacteria; p__Bacteroidota; c__Bacteroidia; o__Bacteroidales; f__Muribaculaceae; g__Muribaculaceae; s__uncultured_bacterium_g__Muribaculaceae	-0.531092	0.00137791
myx1215	k_Protist;p_Amoebozoa;c_Myxomycetes;o_Physarales;f_Didymiaceae;g_Didymiun;s_Didymium melanospermum	bac2846	k__Bacteria; p__Firmicutes; c__Clostridia; o__Clostridia_UCG-014; f__Clostridia_UCG-014; g__Clostridia_UCG-014; s__unidentified_g__Clostridia_UCG-014	-0.529423	0.0014666
myx1215	k_Protist;p_Amoebozoa;c_Myxomycetes;o_Physarales;f_Didymiaceae;g_Didymiun;s_Didymium melanospermum	bac5974	k__Bacteria; p__Proteobacteria; c__Alphaproteobacteria; o__Elsterales; f__uncultured; g__uncultured; s__uncultured_soil_g__uncultured	-0.528995	0.00148168
myx1215	k_Protist;p_Amoebozoa;c_Myxomycetes;o_Physarales;f_Didymiaceae;g_Didymiun;s_Didymium melanospermum	bac11244	k__Bacteria; p__Proteobacteria; c__Alphaproteobacteria; o__Rhizobiales	-0.526844	0.00162867
myx1215	k_Protist;p_Amoebozoa;c_Myxomycetes;o_Physarales;f_Didymiaceae;g_Didymiun;s_Didymium melanospermum	bac11222	k__Bacteria; p__Bacteroidota; c__Bacteroidia; o__Bacteroidales; f__Muribaculaceae; g__Muribaculaceae; s__uncultured_bacterium_g__Muribaculaceae	-0.524829	0.00178227
myx1215	k_Protist;p_Amoebozoa;c_Myxomycetes;o_Physarales;f_Didymiaceae;g_Didymiun;s_Didymium melanospermum	bac17290	k__Bacteria; p__Proteobacteria; c__Alphaproteobacteria; o__Acetobacterales; f__Acetobacteraceae; g__uncultured	-0.523687	0.00188317
myx1215	k_Protist;p_Amoebozoa;c_Myxomycetes;o_Physarales;f_Didymiaceae;g_Didymiun;s_Didymium melanospermum	bac4732	k__Bacteria; p__Acidobacteriota; c__Acidobacteriae; o__Acidobacteriales; f__Acidobacteriaceae_(Subgroup_1); g__Occallatibacter	-0.523004	0.00191317
myx1215	k_Protist;p_Amoebozoa;c_Myxomycetes;o_Physarales;f_Didymiaceae;g_Didymiun;s_Didymium melanospermum	bac2284	k__Bacteria; p__Actinobacteriota; c__Acidimicrobiia; o__uncultured; f__uncultured; g__uncultured; s__uncultured_forest_g__uncultured	-0.522898	0.00191317
myx1215	k_Protist;p_Amoebozoa;c_Myxomycetes;o_Physarales;f_Didymiaceae;g_Didymiun;s_Didymium melanospermum	bac8229	k__Bacteria; p__Actinobacteriota; c__Actinobacteria; o__Catenulisporales; f__Actinospicaceae; g__Actinospica	-0.52172	0.00200922
myx1215	k_Protist;p_Amoebozoa;c_Myxomycetes;o_Physarales;f_Didymiaceae;g_Didymiun;s_Didymium melanospermum	bac2138	k__Bacteria; p__Acidobacteriota; c__Acidobacteriae; o__Solibacterales; f__Solibacteraceae; g__Candidatus_Solibacter; s__uncultured_bacterium_g__Candidatus_Solibacter	-0.521494	0.00200922
myx1215	k_Protist;p_Amoebozoa;c_Myxomycetes;o_Physarales;f_Didymiaceae;g_Didymiun;s_Didymium melanospermum	bac3319	k__Bacteria; p__Actinobacteriota; c__Thermoleophilia; o__Gaiellales; f__uncultured; g__uncultured	-0.519357	0.00218126
myx1215	k_Protist;p_Amoebozoa;c_Myxomycetes;o_Physarales;f_Didymiaceae;g_Didymiun;s_Didymium melanospermum	bac16946	k__Bacteria; p__Actinobacteriota; c__Thermoleophilia; o__Gaiellales; f__uncultured; g__uncultured	-0.519154	0.00219579
myx1215	k_Protist;p_Amoebozoa;c_Myxomycetes;o_Physarales;f_Didymiaceae;g_Didymiun;s_Didymium melanospermum	bac3318	k__Bacteria; p__Actinobacteriota; c__Thermoleophilia; o__Solirubrobacterales; f__Solirubrobacteraceae; g__Conexibacter	-0.518669	0.0022373
myx1215	k_Protist;p_Amoebozoa;c_Myxomycetes;o_Physarales;f_Didymiaceae;g_Didymiun;s_Didymium melanospermum	bac3324	k__Bacteria; p__Proteobacteria	-0.518663	0.0022373
myx1215	k_Protist;p_Amoebozoa;c_Myxomycetes;o_Physarales;f_Didymiaceae;g_Didymiun;s_Didymium melanospermum	bac3137	k__Bacteria; p__Firmicutes; c__Clostridia; o__Oscillospirales; f__[Eubacterium]_coprostanoligenes_group; g__[Eubacterium]_coprostanoligenes_group	-0.518429	0.00224659
myx1215	k_Protist;p_Amoebozoa;c_Myxomycetes;o_Physarales;f_Didymiaceae;g_Didymiun;s_Didymium melanospermum	bac2314	k__Bacteria; p__Acidobacteriota; c__Acidobacteriae; o__Acidobacteriales; f__uncultured; g__uncultured	-0.517985	0.00227302
myx1215	k_Protist;p_Amoebozoa;c_Myxomycetes;o_Physarales;f_Didymiaceae;g_Didymiun;s_Didymium melanospermum	bac5750	k__Bacteria; p__Actinobacteriota; c__Actinobacteria; o__Frankiales; f__Acidothermaceae; g__Acidothermus; s__uncultured_actinobacterium_g__Acidothermus	-0.517292	0.00230759
myx1215	k_Protist;p_Amoebozoa;c_Myxomycetes;o_Physarales;f_Didymiaceae;g_Didymiun;s_Didymium melanospermum	bac8481	k__Bacteria; p__Actinobacteriota; c__Thermoleophilia; o__Gaiellales; f__uncultured; g__uncultured; s__uncultured_Conexibacter_g__uncultured	-0.516269	0.00238709
myx1215	k_Protist;p_Amoebozoa;c_Myxomycetes;o_Physarales;f_Didymiaceae;g_Didymiun;s_Didymium melanospermum	bac1690	k__Bacteria; p__Actinobacteriota; c__Actinobacteria; o__Frankiales; f__Acidothermaceae; g__Acidothermus	-0.516031	0.00239874
myx1215	k_Protist;p_Amoebozoa;c_Myxomycetes;o_Physarales;f_Didymiaceae;g_Didymiun;s_Didymium melanospermum	bac2271	k__Bacteria; p__Acidobacteriota; c__Acidobacteriae; o__Subgroup_2; f__Subgroup_2; g__Subgroup_2; s__uncultured_forest_g__Subgroup_2	-0.515714	0.00240705
myx1215	k_Protist;p_Amoebozoa;c_Myxomycetes;o_Physarales;f_Didymiaceae;g_Didymiun;s_Didymium melanospermum	bac3587	k__Bacteria; p__Actinobacteriota; c__Acidimicrobiia; o__uncultured; f__uncultured; g__uncultured; s__uncultured_forest_g__uncultured	-0.515266	0.00242162
myx1215	k_Protist;p_Amoebozoa;c_Myxomycetes;o_Physarales;f_Didymiaceae;g_Didymiun;s_Didymium melanospermum	bac2051	k__Bacteria; p__Acidobacteriota; c__Acidobacteriae; o__Subgroup_2; f__Subgroup_2; g__Subgroup_2	-0.515196	0.00242162
myx1215	k_Protist;p_Amoebozoa;c_Myxomycetes;o_Physarales;f_Didymiaceae;g_Didymiun;s_Didymium melanospermum	bac6656	k__Bacteria; p__Proteobacteria; c__Alphaproteobacteria; o__Rhizobiales; f__Xanthobacteraceae; g__uncultured	-0.513786	0.00254851
myx1215	k_Protist;p_Amoebozoa;c_Myxomycetes;o_Physarales;f_Didymiaceae;g_Didymiun;s_Didymium melanospermum	bac3509	k__Bacteria; p__Actinobacteriota; c__Thermoleophilia; o__Gaiellales; f__uncultured; g__uncultured; s__uncultured_bacterium_g__uncultured	-0.513383	0.00259656
myx1215	k_Protist;p_Amoebozoa;c_Myxomycetes;o_Physarales;f_Didymiaceae;g_Didymiun;s_Didymium melanospermum	bac16060	k__Bacteria; p__Proteobacteria; c__Alphaproteobacteria; o__Rhizobiales; f__KF-JG30-B3; g__KF-JG30-B3	-0.512874	0.00262984
myx1215	k_Protist;p_Amoebozoa;c_Myxomycetes;o_Physarales;f_Didymiaceae;g_Didymiun;s_Didymium melanospermum	bac8228	k__Bacteria; p__Proteobacteria; c__Gammaproteobacteria; o__Burkholderiales; f__Burkholderiaceae; g__Burkholderia-Caballeronia-Paraburkholderia	-0.512261	0.00267968
myx1215	k_Protist;p_Amoebozoa;c_Myxomycetes;o_Physarales;f_Didymiaceae;g_Didymiun;s_Didymium melanospermum	bac5654	k__Bacteria; p__Proteobacteria; c__Alphaproteobacteria; o__Elsterales; f__uncultured; g__uncultured; s__uncultured_soil_g__uncultured	-0.509022	0.00304473
myx1215	k_Protist;p_Amoebozoa;c_Myxomycetes;o_Physarales;f_Didymiaceae;g_Didymiun;s_Didymium melanospermum	bac5262	k__Bacteria; p__Proteobacteria; c__Alphaproteobacteria; o__Rhizobiales; f__KF-JG30-B3; g__KF-JG30-B3	-0.508861	0.00304621
myx1215	k_Protist;p_Amoebozoa;c_Myxomycetes;o_Physarales;f_Didymiaceae;g_Didymiun;s_Didymium melanospermum	bac5110	k__Bacteria; p__Actinobacteriota; c__Acidimicrobiia; o__uncultured; f__uncultured; g__uncultured; s__uncultured_forest_g__uncultured	-0.508725	0.00305044
myx1215	k_Protist;p_Amoebozoa;c_Myxomycetes;o_Physarales;f_Didymiaceae;g_Didymiun;s_Didymium melanospermum	bac780	k__Bacteria; p__Acidobacteriota; c__Acidobacteriae; o__Subgroup_2; f__Subgroup_2; g__Subgroup_2	-0.50833	0.00309541
myx1215	k_Protist;p_Amoebozoa;c_Myxomycetes;o_Physarales;f_Didymiaceae;g_Didymiun;s_Didymium melanospermum	bac2230	k__Bacteria; p__Proteobacteria; c__Alphaproteobacteria; o__Rhizobiales; f__Xanthobacteraceae	-0.508146	0.00311598
myx1215	k_Protist;p_Amoebozoa;c_Myxomycetes;o_Physarales;f_Didymiaceae;g_Didymiun;s_Didymium melanospermum	bac3195	k__Bacteria; p__Proteobacteria; c__Alphaproteobacteria; o__Rhizobiales; f__Xanthobacteraceae; g__Pseudolabrys	-0.507358	0.00316925
myx1215	k_Protist;p_Amoebozoa;c_Myxomycetes;o_Physarales;f_Didymiaceae;g_Didymiun;s_Didymium melanospermum	bac11614	k__Bacteria; p__Bacteroidota; c__Bacteroidia; o__Bacteroidales; f__Muribaculaceae; g__Muribaculaceae; s__uncultured_bacterium_g__Muribaculaceae	-0.507181	0.00316925
myx1215	k_Protist;p_Amoebozoa;c_Myxomycetes;o_Physarales;f_Didymiaceae;g_Didymiun;s_Didymium melanospermum	bac4361	k__Bacteria; p__Proteobacteria; c__Alphaproteobacteria; o__Micropepsales; f__Micropepsaceae; g__uncultured	-0.506684	0.00319484
myx1215	k_Protist;p_Amoebozoa;c_Myxomycetes;o_Physarales;f_Didymiaceae;g_Didymiun;s_Didymium melanospermum	bac11686	k__Bacteria; p__Desulfobacterota; c__Desulfovibrionia; o__Desulfovibrionales; f__Desulfovibrionaceae; g__Bilophila; s__uncultured_bacterium_g__Bilophila	-0.50423	0.00347817
myx1215	k_Protist;p_Amoebozoa;c_Myxomycetes;o_Physarales;f_Didymiaceae;g_Didymiun;s_Didymium melanospermum	bac2352	k__Bacteria; p__Proteobacteria; c__Alphaproteobacteria; o__Acetobacterales; f__Acetobacteraceae	-0.5036	0.00354439
myx1215	k_Protist;p_Amoebozoa;c_Myxomycetes;o_Physarales;f_Didymiaceae;g_Didymiun;s_Didymium melanospermum	bac3395	k__Bacteria; p__Proteobacteria; c__Alphaproteobacteria	-0.503392	0.00355714
myx1215	k_Protist;p_Amoebozoa;c_Myxomycetes;o_Physarales;f_Didymiaceae;g_Didymiun;s_Didymium melanospermum	bac7516	k__Bacteria; p__Acidobacteriota; c__Acidobacteriae; o__Acidobacteriales; f__Acidobacteriaceae_(Subgroup_1); g__Terracidiphilus	-0.503124	0.00359017
myx1215	k_Protist;p_Amoebozoa;c_Myxomycetes;o_Physarales;f_Didymiaceae;g_Didymiun;s_Didymium melanospermum	bac3080	k__Bacteria; p__Actinobacteriota; c__Thermoleophilia; o__Gaiellales; f__uncultured; g__uncultured; s__uncultured_Conexibacter_g__uncultured	-0.501817	0.00373714
myx1215	k_Protist;p_Amoebozoa;c_Myxomycetes;o_Physarales;f_Didymiaceae;g_Didymiun;s_Didymium melanospermum	bac961	k__Bacteria; p__Proteobacteria; c__Alphaproteobacteria; o__Rhizobiales; f__Xanthobacteraceae	-0.501387	0.00377059
myx1215	k_Protist;p_Amoebozoa;c_Myxomycetes;o_Physarales;f_Didymiaceae;g_Didymiun;s_Didymium melanospermum	bac1939	k__Bacteria; p__Proteobacteria; c__Alphaproteobacteria; o__Micropepsales; f__Micropepsaceae; g__uncultured; s__uncultured_Acidobacterium_g__uncultured	-0.501374	0.00377059
myx1215	k_Protist;p_Amoebozoa;c_Myxomycetes;o_Physarales;f_Didymiaceae;g_Didymiun;s_Didymium melanospermum	bac1773	k__Bacteria; p__Acidobacteriota; c__Acidobacteriae; o__Subgroup_2; f__Subgroup_2; g__Subgroup_2; s__uncultured_forest_g__Subgroup_2	-0.50116	0.00379438
myx1215	k_Protist;p_Amoebozoa;c_Myxomycetes;o_Physarales;f_Didymiaceae;g_Didymiun;s_Didymium melanospermum	bac15019	k__Bacteria; p__Proteobacteria; c__Alphaproteobacteria; o__Micropepsales; f__Micropepsaceae; g__uncultured	-0.500699	0.00384183
myx1215	k_Protist;p_Amoebozoa;c_Myxomycetes;o_Physarales;f_Didymiaceae;g_Didymiun;s_Didymium melanospermum	bac5741	k__Bacteria; p__Proteobacteria; c__Alphaproteobacteria; o__Rhizobiales; f__Xanthobacteraceae; g__uncultured	-0.500052	0.00390934
myx1215	k_Protist;p_Amoebozoa;c_Myxomycetes;o_Physarales;f_Didymiaceae;g_Didymiun;s_Didymium melanospermum	bac551	k__Bacteria; p__Firmicutes; c__Bacilli; o__Mycoplasmatales; f__Mycoplasmataceae; g__Mycoplasma	0.504152	0.00348184
myx1215	k_Protist;p_Amoebozoa;c_Myxomycetes;o_Physarales;f_Didymiaceae;g_Didymiun;s_Didymium melanospermum	bac591	k__Bacteria; p__Proteobacteria; c__Gammaproteobacteria; o__Gammaproteobacteria_Incertae_Sedis; f__Unknown_Family; g__Acidibacter	0.513889	0.00254401
myx1215	k_Protist;p_Amoebozoa;c_Myxomycetes;o_Physarales;f_Didymiaceae;g_Didymiun;s_Didymium melanospermum	bac1116	k__Bacteria; p__Proteobacteria; c__Alphaproteobacteria; o__Rhizobiales; f__Devosiaceae; g__uncultured	0.52151	0.00200922
myx1288	k_Protist;p_Amoebozoa;c_Myxomycetes;o_Physarales;f_Didymiaceae;g_Other	bac2316	k__Bacteria; p__Proteobacteria; c__Gammaproteobacteria; o__Burkholderiales; f__Oxalobacteraceae	0.560258	0.000430015
myx1288	k_Protist;p_Amoebozoa;c_Myxomycetes;o_Physarales;f_Didymiaceae;g_Other	bac6899	k__Bacteria; p__Proteobacteria; c__Alphaproteobacteria; o__Rickettsiales; f__SM2D12; g__SM2D12; s__metagenome_g__SM2D12	0.602128	5.6e-05
myx130	k_Protist;p_Amoebozoa;c_Myxomycetes;o_Physarales;f_Physaraceae;g_Other	bac5966	k__Bacteria; p__Bdellovibrionota; c__Oligoflexia; o__0319-6G20; f__0319-6G20; g__0319-6G20	0.507497	0.00316182
myx130	k_Protist;p_Amoebozoa;c_Myxomycetes;o_Physarales;f_Physaraceae;g_Other	bac4273	k__Bacteria; p__Bdellovibrionota; c__Oligoflexia; o__0319-6G20; f__0319-6G20; g__0319-6G20	0.53142	0.00135929
myx130	k_Protist;p_Amoebozoa;c_Myxomycetes;o_Physarales;f_Physaraceae;g_Other	bac4407	k__Bacteria; p__Actinobacteriota; c__Coriobacteriia; o__Coriobacteriales; f__Atopobiaceae; g__Coriobacteriaceae_UCG-002; s__uncultured_bacterium_g__Coriobacteriaceae_UCG-002	0.535478	0.00118049
myx130	k_Protist;p_Amoebozoa;c_Myxomycetes;o_Physarales;f_Physaraceae;g_Other	bac3722	k__Bacteria; p__Bdellovibrionota; c__Oligoflexia; o__0319-6G20; f__0319-6G20; g__0319-6G20	0.559264	0.00043337
myx130	k_Protist;p_Amoebozoa;c_Myxomycetes;o_Physarales;f_Physaraceae;g_Other	bac254	k__Bacteria; p__Bacteroidota; c__Bacteroidia; o__Cytophagales; f__Cytophagaceae; g__Sporocytophaga; s__uncultured_bacterium_g__Sporocytophaga	0.577678	0.000203242
myx1323	k_Protist;p_Amoebozoa;c_Myxomycetes;o_Physarales;f_Didymiaceae;g_Other	bac2000	k__Bacteria; p__Acidobacteriota; c__Acidobacteriae; o__Subgroup_2; f__Subgroup_2; g__Subgroup_2; s__uncultured_forest_g__Subgroup_2	-0.504485	0.00345223
myx1323	k_Protist;p_Amoebozoa;c_Myxomycetes;o_Physarales;f_Didymiaceae;g_Other	bac1274	k__Bacteria; p__Myxococcota; c__Polyangia; o__Polyangiales; f__Polyangiaceae	0.502418	0.00366132
myx1323	k_Protist;p_Amoebozoa;c_Myxomycetes;o_Physarales;f_Didymiaceae;g_Other	bac2297	k__Bacteria; p__Proteobacteria; c__Gammaproteobacteria; o__Burkholderiales; f__Oxalobacteraceae	0.54033	0.00100117
myx133	k_Protist;p_Amoebozoa;c_Myxomycetes;o_Physarales;f_Didymiaceae;g_Diderma;s_Diderma spumarioides	bac42	k__Bacteria; p__Actinobacteriota; c__Actinobacteria; o__Streptomycetales; f__Streptomycetaceae	-0.559988	0.000430015
myx133	k_Protist;p_Amoebozoa;c_Myxomycetes;o_Physarales;f_Didymiaceae;g_Diderma;s_Diderma spumarioides	bac6271	k__Bacteria; p__Bacteroidota; c__Bacteroidia; o__Bacteroidales; f__Muribaculaceae; g__Muribaculaceae; s__uncultured_bacterium_g__Muribaculaceae	-0.559202	0.00043337
myx133	k_Protist;p_Amoebozoa;c_Myxomycetes;o_Physarales;f_Didymiaceae;g_Diderma;s_Diderma spumarioides	bac15285	k__Bacteria; p__Actinobacteriota; c__Actinobacteria; o__Frankiales; f__Acidothermaceae; g__Acidothermus	-0.552912	0.000581946
myx133	k_Protist;p_Amoebozoa;c_Myxomycetes;o_Physarales;f_Didymiaceae;g_Diderma;s_Diderma spumarioides	bac10441	k__Bacteria; p__Actinobacteriota; c__Thermoleophilia; o__Gaiellales; f__uncultured; g__uncultured	-0.545176	0.000815381
myx133	k_Protist;p_Amoebozoa;c_Myxomycetes;o_Physarales;f_Didymiaceae;g_Diderma;s_Diderma spumarioides	bac12175	k__Bacteria; p__Bacteroidota; c__Bacteroidia; o__Bacteroidales; f__Muribaculaceae; g__Muribaculum; s__uncultured_bacterium_g__Muribaculum	-0.54209	0.000946306
myx133	k_Protist;p_Amoebozoa;c_Myxomycetes;o_Physarales;f_Didymiaceae;g_Diderma;s_Diderma spumarioides	bac6134	k__Bacteria; p__Bacteroidota; c__Bacteroidia; o__Flavobacteriales; f__Flavobacteriaceae; g__Aurantivirga; s__uncultured_Flavobacteriaceae_g__Aurantivirga	-0.541233	0.000971625
myx133	k_Protist;p_Amoebozoa;c_Myxomycetes;o_Physarales;f_Didymiaceae;g_Diderma;s_Diderma spumarioides	bac1854	k__Bacteria; p__Acidobacteriota; c__Acidobacteriae; o__Subgroup_2; f__Subgroup_2; g__Subgroup_2; s__uncultured_Holophaga_g__Subgroup_2	-0.536294	0.00115099
myx133	k_Protist;p_Amoebozoa;c_Myxomycetes;o_Physarales;f_Didymiaceae;g_Diderma;s_Diderma spumarioides	bac2138	k__Bacteria; p__Acidobacteriota; c__Acidobacteriae; o__Solibacterales; f__Solibacteraceae; g__Candidatus_Solibacter; s__uncultured_bacterium_g__Candidatus_Solibacter	-0.535436	0.00118049
myx133	k_Protist;p_Amoebozoa;c_Myxomycetes;o_Physarales;f_Didymiaceae;g_Diderma;s_Diderma spumarioides	bac5931	k__Bacteria; p__Acidobacteriota; c__Acidobacteriae; o__Solibacterales; f__Solibacteraceae; g__Candidatus_Solibacter; s__uncultured_bacterium_g__Candidatus_Solibacter	-0.533302	0.00130324
myx133	k_Protist;p_Amoebozoa;c_Myxomycetes;o_Physarales;f_Didymiaceae;g_Diderma;s_Diderma spumarioides	bac2822	k__Bacteria; p__Proteobacteria; c__Alphaproteobacteria; o__Rhizobiales; f__KF-JG30-B3; g__KF-JG30-B3	-0.531827	0.001345
myx133	k_Protist;p_Amoebozoa;c_Myxomycetes;o_Physarales;f_Didymiaceae;g_Diderma;s_Diderma spumarioides	bac11185	k__Bacteria; p__Proteobacteria; c__Alphaproteobacteria; o__Rhodobacterales; f__Rhodobacteraceae; g__Marivita; s__uncultured_bacterium_g__Marivita	-0.523202	0.00191317
myx133	k_Protist;p_Amoebozoa;c_Myxomycetes;o_Physarales;f_Didymiaceae;g_Diderma;s_Diderma spumarioides	bac5732	k__Bacteria; p__Proteobacteria; c__Alphaproteobacteria; o__Rhodobacterales; f__Rhodobacteraceae	-0.523039	0.00191317
myx133	k_Protist;p_Amoebozoa;c_Myxomycetes;o_Physarales;f_Didymiaceae;g_Diderma;s_Diderma spumarioides	bac2932	k__Bacteria; p__Proteobacteria; c__Alphaproteobacteria; o__Rhizobiales; f__KF-JG30-B3; g__KF-JG30-B3	-0.520153	0.00212317
myx133	k_Protist;p_Amoebozoa;c_Myxomycetes;o_Physarales;f_Didymiaceae;g_Diderma;s_Diderma spumarioides	bac1791	k__Bacteria; p__Proteobacteria; c__Alphaproteobacteria; o__Micropepsales; f__Micropepsaceae	-0.517448	0.00230759
myx133	k_Protist;p_Amoebozoa;c_Myxomycetes;o_Physarales;f_Didymiaceae;g_Diderma;s_Diderma spumarioides	bac5569	k__Bacteria; p__Bacteroidota; c__Bacteroidia; o__Bacteroidales; f__Muribaculaceae; g__Muribaculaceae; s__uncultured_Bacteroidales_g__Muribaculaceae	-0.515671	0.00240705
myx133	k_Protist;p_Amoebozoa;c_Myxomycetes;o_Physarales;f_Didymiaceae;g_Diderma;s_Diderma spumarioides	bac4731	k__Bacteria; p__Acidobacteriota; c__Acidobacteriae; o__Acidobacteriales	-0.515576	0.00240985
myx133	k_Protist;p_Amoebozoa;c_Myxomycetes;o_Physarales;f_Didymiaceae;g_Diderma;s_Diderma spumarioides	bac5134	k__Bacteria	-0.512716	0.00264283
myx133	k_Protist;p_Amoebozoa;c_Myxomycetes;o_Physarales;f_Didymiaceae;g_Diderma;s_Diderma spumarioides	bac8893	k__Bacteria; p__Proteobacteria; c__Alphaproteobacteria; o__Elsterales; f__uncultured; g__uncultured	-0.511547	0.00274238
myx133	k_Protist;p_Amoebozoa;c_Myxomycetes;o_Physarales;f_Didymiaceae;g_Diderma;s_Diderma spumarioides	bac2594	k__Bacteria; p__Acidobacteriota; c__Acidobacteriae	-0.510465	0.00285212
myx133	k_Protist;p_Amoebozoa;c_Myxomycetes;o_Physarales;f_Didymiaceae;g_Diderma;s_Diderma spumarioides	bac6632	k__Bacteria; p__Proteobacteria; c__Gammaproteobacteria; o__JG36-TzT-191; f__JG36-TzT-191; g__JG36-TzT-191	-0.508815	0.00304621
myx133	k_Protist;p_Amoebozoa;c_Myxomycetes;o_Physarales;f_Didymiaceae;g_Diderma;s_Diderma spumarioides	bac5928	k__Bacteria; p__Actinobacteriota; c__Actinobacteria; o__Frankiales; f__Acidothermaceae; g__Acidothermus	-0.507833	0.00314769
myx133	k_Protist;p_Amoebozoa;c_Myxomycetes;o_Physarales;f_Didymiaceae;g_Diderma;s_Diderma spumarioides	bac14089	k__Bacteria; p__Proteobacteria; c__Gammaproteobacteria; o__Gammaproteobacteria_Incertae_Sedis; f__Unknown_Family; g__Acidibacter; s__uncultured_eubacterium_g__Acidibacter	-0.507633	0.00315943
myx133	k_Protist;p_Amoebozoa;c_Myxomycetes;o_Physarales;f_Didymiaceae;g_Diderma;s_Diderma spumarioides	bac8576	k__Bacteria; p__Actinobacteriota; c__Thermoleophilia; o__Gaiellales; f__uncultured; g__uncultured; s__uncultured_bacterium_g__uncultured	-0.506833	0.00319037
myx133	k_Protist;p_Amoebozoa;c_Myxomycetes;o_Physarales;f_Didymiaceae;g_Diderma;s_Diderma spumarioides	bac1546	k__Bacteria; p__Proteobacteria; c__Alphaproteobacteria; o__Rhizobiales; f__Xanthobacteraceae	-0.506159	0.00325334
myx133	k_Protist;p_Amoebozoa;c_Myxomycetes;o_Physarales;f_Didymiaceae;g_Diderma;s_Diderma spumarioides	bac6320	k__Bacteria; p__Bacteroidota; c__Bacteroidia; o__Bacteroidales; f__Muribaculaceae; g__Muribaculaceae; s__uncultured_bacterium_g__Muribaculaceae	-0.505323	0.00337416
myx133	k_Protist;p_Amoebozoa;c_Myxomycetes;o_Physarales;f_Didymiaceae;g_Diderma;s_Diderma spumarioides	bac6296	k__Bacteria; p__Bacteroidota; c__Bacteroidia; o__Bacteroidales; f__Bacteroidaceae; g__Bacteroides; s__Bacteroides_coprocola_g__Bacteroides	-0.505201	0.00337653
myx133	k_Protist;p_Amoebozoa;c_Myxomycetes;o_Physarales;f_Didymiaceae;g_Diderma;s_Diderma spumarioides	bac6128	k__Bacteria; p__Bacteroidota; c__Bacteroidia; o__Bacteroidales; f__Muribaculaceae; g__Muribaculaceae	-0.505079	0.00338574
myx133	k_Protist;p_Amoebozoa;c_Myxomycetes;o_Physarales;f_Didymiaceae;g_Diderma;s_Diderma spumarioides	bac5741	k__Bacteria; p__Proteobacteria; c__Alphaproteobacteria; o__Rhizobiales; f__Xanthobacteraceae; g__uncultured	-0.504844	0.00340734
myx133	k_Protist;p_Amoebozoa;c_Myxomycetes;o_Physarales;f_Didymiaceae;g_Diderma;s_Diderma spumarioides	bac3068	k__Bacteria; p__Acidobacteriota; c__Acidobacteriae; o__Acidobacteriales; f__uncultured; g__uncultured; s__uncultured_bacterium_g__uncultured	-0.501444	0.00377059
myx133	k_Protist;p_Amoebozoa;c_Myxomycetes;o_Physarales;f_Didymiaceae;g_Diderma;s_Diderma spumarioides	bac7459	k__Bacteria; p__Actinobacteriota; c__Actinobacteria; o__Micromonosporales; f__Micromonosporaceae	-0.501048	0.00379438
myx133	k_Protist;p_Amoebozoa;c_Myxomycetes;o_Physarales;f_Didymiaceae;g_Diderma;s_Diderma spumarioides	bac4580	k__Bacteria; p__Acidobacteriota; c__Acidobacteriae; o__Acidobacteriales; f__uncultured; g__uncultured; s__uncultured_forest_g__uncultured	-0.500154	0.00390934
myx133	k_Protist;p_Amoebozoa;c_Myxomycetes;o_Physarales;f_Didymiaceae;g_Diderma;s_Diderma spumarioides	bac15019	k__Bacteria; p__Proteobacteria; c__Alphaproteobacteria; o__Micropepsales; f__Micropepsaceae; g__uncultured	-0.500069	0.00390934
myx133	k_Protist;p_Amoebozoa;c_Myxomycetes;o_Physarales;f_Didymiaceae;g_Diderma;s_Diderma spumarioides	bac7510	k__Bacteria; p__Proteobacteria; c__Alphaproteobacteria; o__Rhodospirillales; f__Magnetospirillaceae; g__uncultured; s__uncultured_bacterium_g__uncultured	0.507322	0.00316925
myx133	k_Protist;p_Amoebozoa;c_Myxomycetes;o_Physarales;f_Didymiaceae;g_Diderma;s_Diderma spumarioides	bac835	k__Bacteria; p__Firmicutes; c__Bacilli; o__Erysipelotrichales; f__Erysipelotrichaceae; g__Turicibacter; s__uncultured_bacterium_g__Turicibacter	0.512317	0.00267968
myx133	k_Protist;p_Amoebozoa;c_Myxomycetes;o_Physarales;f_Didymiaceae;g_Diderma;s_Diderma spumarioides	bac2297	k__Bacteria; p__Proteobacteria; c__Gammaproteobacteria; o__Burkholderiales; f__Oxalobacteraceae	0.529773	0.00146426
myx133	k_Protist;p_Amoebozoa;c_Myxomycetes;o_Physarales;f_Didymiaceae;g_Diderma;s_Diderma spumarioides	bac588	k__Bacteria; p__Actinobacteriota; c__Actinobacteria; o__Corynebacteriales; f__Nocardiaceae; g__Nocardia	0.55365	0.000560475
myx133	k_Protist;p_Amoebozoa;c_Myxomycetes;o_Physarales;f_Didymiaceae;g_Diderma;s_Diderma spumarioides	bac339	k__Bacteria; p__Elusimicrobiota; c__Elusimicrobia; o__Lineage_IV; f__Lineage_IV; g__Lineage_IV	0.563988	0.000362864
myx133	k_Protist;p_Amoebozoa;c_Myxomycetes;o_Physarales;f_Didymiaceae;g_Diderma;s_Diderma spumarioides	bac486	k__Bacteria; p__Bacteroidota; c__Bacteroidia; o__Chitinophagales; f__Chitinophagaceae; g__Edaphobaculum; s__metagenome_g__Edaphobaculum	0.567291	0.000328802
myx14	k_Protist;p_Amoebozoa;c_Myxomycetes;o_Physarales;f_Didymiaceae;g_Didymiun	bac10905	k__Bacteria; p__Gemmatimonadota; c__Gemmatimonadetes; o__Gemmatimonadales; f__Gemmatimonadaceae; g__uncultured; s__Acidobacteria_bacterium_g__uncultured	0.517249	0.00230759
myx1511	k_Protist;p_Amoebozoa;c_Myxomycetes;o_Physarales;f_Didymiaceae;g_Other	bac11157	k__Bacteria; p__Verrucomicrobiota; c__Verrucomicrobiae; o__Pedosphaerales; f__Pedosphaeraceae	0.539675	0.00101931
myx158	k_Protist;p_Amoebozoa;c_Myxomycetes;o_Physarales;f_Physaraceae;g_Other	bac3721	k__Bacteria; p__Desulfobacterota; c__Desulfobulbia; o__Desulfobulbales; f__Desulfobulbaceae; g__uncultured	0.501413	0.00377059
myx186	k_Protist;p_Amoebozoa;c_Myxomycetes;o_Physarales;f_Didymiaceae;g_Other	bac3849	k__Bacteria; p__Gemmatimonadota; c__Longimicrobia; o__Longimicrobiales; f__Longimicrobiaceae; g__YC-ZSS-LKJ147	0.515349	0.00242162
myx186	k_Protist;p_Amoebozoa;c_Myxomycetes;o_Physarales;f_Didymiaceae;g_Other	bac3397	k__Bacteria; p__Bacteroidota; c__Bacteroidia; o__Cytophagales; f__Hymenobacteraceae; g__Adhaeribacter	0.595931	8e-05
myx1891	k_Protist;p_Amoebozoa;c_Myxomycetes;o_Physarales;f_Didymiaceae;g_Other	bac1291	k__Bacteria; p__Bdellovibrionota; c__Oligoflexia; o__0319-6G20; f__0319-6G20; g__0319-6G20	0.513078	0.00261651
myx195	k_Protist;p_Amoebozoa;c_Myxomycetes;o_Physarales;f_Didymiaceae;g_Other	bac3338	k__Bacteria; p__Proteobacteria; c__Gammaproteobacteria; o__Burkholderiales; f__B1-7BS; g__B1-7BS; s__uncultured_soil_g__B1-7BS	0.509246	0.00302923
myx195	k_Protist;p_Amoebozoa;c_Myxomycetes;o_Physarales;f_Didymiaceae;g_Other	bac835	k__Bacteria; p__Firmicutes; c__Bacilli; o__Erysipelotrichales; f__Erysipelotrichaceae; g__Turicibacter; s__uncultured_bacterium_g__Turicibacter	0.520921	0.0020611
myx2106	k_Protist;p_Amoebozoa;c_Myxomycetes;o_Physarales;f_Physaraceae;g_Physarum;s_Physarum globuliferum	bac1451	k__Bacteria; p__Proteobacteria; c__Alphaproteobacteria; o__Rhizobiales; f__uncultured; g__uncultured	0.529417	0.0014666
myx2106	k_Protist;p_Amoebozoa;c_Myxomycetes;o_Physarales;f_Physaraceae;g_Physarum;s_Physarum globuliferum	bac2341	k__Bacteria; p__Gemmatimonadota; c__Longimicrobia; o__Longimicrobiales; f__Longimicrobiaceae; g__Longimicrobium; s__uncultured_bacterium_g__Longimicrobium	0.560039	0.000430015
myx2106	k_Protist;p_Amoebozoa;c_Myxomycetes;o_Physarales;f_Physaraceae;g_Physarum;s_Physarum globuliferum	bac1421	k__Bacteria; p__Actinobacteriota; c__Actinobacteria; o__Bifidobacteriales; f__Bifidobacteriaceae; g__Gardnerella; s__Gardnerella_vaginalis_g__Gardnerella	0.583393	0.000149054
myx2106	k_Protist;p_Amoebozoa;c_Myxomycetes;o_Physarales;f_Physaraceae;g_Physarum;s_Physarum globuliferum	bac834	k__Bacteria; p__Gemmatimonadota; c__S0134_terrestrial_group; o__S0134_terrestrial_group; f__S0134_terrestrial_group; g__S0134_terrestrial_group; s__uncultured_Gemmatimonadetes_g__S0134_terrestrial_group	0.605381	4.51e-05
myx2146	k_Protist;p_Amoebozoa;c_Myxomycetes;o_Physarales;f_Physaraceae;g_Badhamia;s_Badhamia capsulifera	bac8576	k__Bacteria; p__Actinobacteriota; c__Thermoleophilia; o__Gaiellales; f__uncultured; g__uncultured; s__uncultured_bacterium_g__uncultured	-0.594577	8.22e-05
myx2146	k_Protist;p_Amoebozoa;c_Myxomycetes;o_Physarales;f_Physaraceae;g_Badhamia;s_Badhamia capsulifera	bac15337	k__Bacteria; p__Acidobacteriota; c__Acidobacteriae; o__Bryobacterales; f__Bryobacteraceae; g__Bryobacter; s__uncultured_Holophaga_g__Bryobacter	-0.586184	0.000129625
myx2146	k_Protist;p_Amoebozoa;c_Myxomycetes;o_Physarales;f_Physaraceae;g_Badhamia;s_Badhamia capsulifera	bac6271	k__Bacteria; p__Bacteroidota; c__Bacteroidia; o__Bacteroidales; f__Muribaculaceae; g__Muribaculaceae; s__uncultured_bacterium_g__Muribaculaceae	-0.54935	0.000657779
myx2146	k_Protist;p_Amoebozoa;c_Myxomycetes;o_Physarales;f_Physaraceae;g_Badhamia;s_Badhamia capsulifera	bac12175	k__Bacteria; p__Bacteroidota; c__Bacteroidia; o__Bacteroidales; f__Muribaculaceae; g__Muribaculum; s__uncultured_bacterium_g__Muribaculum	-0.532539	0.00131614
myx2146	k_Protist;p_Amoebozoa;c_Myxomycetes;o_Physarales;f_Physaraceae;g_Badhamia;s_Badhamia capsulifera	bac6134	k__Bacteria; p__Bacteroidota; c__Bacteroidia; o__Flavobacteriales; f__Flavobacteriaceae; g__Aurantivirga; s__uncultured_Flavobacteriaceae_g__Aurantivirga	-0.531697	0.001345
myx2146	k_Protist;p_Amoebozoa;c_Myxomycetes;o_Physarales;f_Physaraceae;g_Badhamia;s_Badhamia capsulifera	bac2932	k__Bacteria; p__Proteobacteria; c__Alphaproteobacteria; o__Rhizobiales; f__KF-JG30-B3; g__KF-JG30-B3	-0.528164	0.00153888
myx2146	k_Protist;p_Amoebozoa;c_Myxomycetes;o_Physarales;f_Physaraceae;g_Badhamia;s_Badhamia capsulifera	bac10441	k__Bacteria; p__Actinobacteriota; c__Thermoleophilia; o__Gaiellales; f__uncultured; g__uncultured	-0.526827	0.00162867
myx2146	k_Protist;p_Amoebozoa;c_Myxomycetes;o_Physarales;f_Physaraceae;g_Badhamia;s_Badhamia capsulifera	bac4810	k__Bacteria; p__Bacteroidota; c__Bacteroidia; o__Bacteroidales; f__Muribaculaceae; g__Muribaculaceae	-0.524081	0.00185175
myx2146	k_Protist;p_Amoebozoa;c_Myxomycetes;o_Physarales;f_Physaraceae;g_Badhamia;s_Badhamia capsulifera	bac5732	k__Bacteria; p__Proteobacteria; c__Alphaproteobacteria; o__Rhodobacterales; f__Rhodobacteraceae	-0.517551	0.00230759
myx2146	k_Protist;p_Amoebozoa;c_Myxomycetes;o_Physarales;f_Physaraceae;g_Badhamia;s_Badhamia capsulifera	bac2031	k__Bacteria; p__Actinobacteriota; c__Thermoleophilia	-0.516791	0.00235798
myx2146	k_Protist;p_Amoebozoa;c_Myxomycetes;o_Physarales;f_Physaraceae;g_Badhamia;s_Badhamia capsulifera	bac11185	k__Bacteria; p__Proteobacteria; c__Alphaproteobacteria; o__Rhodobacterales; f__Rhodobacteraceae; g__Marivita; s__uncultured_bacterium_g__Marivita	-0.513984	0.00254401
myx2146	k_Protist;p_Amoebozoa;c_Myxomycetes;o_Physarales;f_Physaraceae;g_Badhamia;s_Badhamia capsulifera	bac5612	k__Bacteria; p__Proteobacteria; c__Alphaproteobacteria; o__Caulobacterales; f__Caulobacteraceae; g__uncultured; s__uncultured_eubacterium_g__uncultured	-0.512594	0.00265059
myx2146	k_Protist;p_Amoebozoa;c_Myxomycetes;o_Physarales;f_Physaraceae;g_Badhamia;s_Badhamia capsulifera	bac3755	k__Bacteria; p__Acidobacteriota; c__Acidobacteriae; o__Subgroup_2; f__Subgroup_2; g__Subgroup_2; s__uncultured_bacterium_g__Subgroup_2	-0.507639	0.00315943
myx2146	k_Protist;p_Amoebozoa;c_Myxomycetes;o_Physarales;f_Physaraceae;g_Badhamia;s_Badhamia capsulifera	bac2071	k__Bacteria; p__Actinobacteriota; c__Actinobacteria; o__Frankiales; f__Acidothermaceae; g__Acidothermus	-0.506755	0.00319312
myx2146	k_Protist;p_Amoebozoa;c_Myxomycetes;o_Physarales;f_Physaraceae;g_Badhamia;s_Badhamia capsulifera	bac2183	k__Bacteria; p__Proteobacteria; c__Alphaproteobacteria; o__Rhizobiales; f__Xanthobacteraceae	-0.503351	0.00355714
myx2146	k_Protist;p_Amoebozoa;c_Myxomycetes;o_Physarales;f_Physaraceae;g_Badhamia;s_Badhamia capsulifera	bac3292	k__Bacteria; p__Bacteroidota; c__Bacteroidia; o__Bacteroidales; f__Prevotellaceae; g__Alloprevotella; s__gut_metagenome_g__Alloprevotella	-0.501881	0.0037356
myx2146	k_Protist;p_Amoebozoa;c_Myxomycetes;o_Physarales;f_Physaraceae;g_Badhamia;s_Badhamia capsulifera	bac1780	k__Bacteria; p__Actinobacteriota; c__Thermoleophilia; o__Gaiellales; f__uncultured; g__uncultured	-0.500264	0.00390934
myx2146	k_Protist;p_Amoebozoa;c_Myxomycetes;o_Physarales;f_Physaraceae;g_Badhamia;s_Badhamia capsulifera	bac5755	k__Bacteria; p__Bacteroidota; c__Bacteroidia; o__Bacteroidales; f__Prevotellaceae; g__Prevotellaceae_NK3B31_group; s__uncultured_bacterium_g__Prevotellaceae_NK3B31_group	-0.500082	0.00390934
myx2200	k_Protist;p_Amoebozoa;c_Myxomycetes;o_Physarales;f_Didymiaceae;g_Diderma	bac2297	k__Bacteria; p__Proteobacteria; c__Gammaproteobacteria; o__Burkholderiales; f__Oxalobacteraceae	0.531718	0.001345
myx2200	k_Protist;p_Amoebozoa;c_Myxomycetes;o_Physarales;f_Didymiaceae;g_Diderma	bac16369	k__Bacteria; p__Myxococcota; c__Myxococcia; o__Myxococcales; f__Anaeromyxobacteraceae; g__Anaeromyxobacter	0.536303	0.00115099
myx2221	k_Protist;p_Amoebozoa;c_Myxomycetes;o_Physarales;f_Physaraceae;g_Other	bac13454	k__Bacteria; p__Proteobacteria; c__Alphaproteobacteria; o__Caulobacterales; f__Caulobacteraceae	-0.566287	0.000341328
myx2221	k_Protist;p_Amoebozoa;c_Myxomycetes;o_Physarales;f_Physaraceae;g_Other	bac5732	k__Bacteria; p__Proteobacteria; c__Alphaproteobacteria; o__Rhodobacterales; f__Rhodobacteraceae	-0.518489	0.00224659
myx2221	k_Protist;p_Amoebozoa;c_Myxomycetes;o_Physarales;f_Physaraceae;g_Other	bac6271	k__Bacteria; p__Bacteroidota; c__Bacteroidia; o__Bacteroidales; f__Muribaculaceae; g__Muribaculaceae; s__uncultured_bacterium_g__Muribaculaceae	-0.518241	0.00225638
myx2221	k_Protist;p_Amoebozoa;c_Myxomycetes;o_Physarales;f_Physaraceae;g_Other	bac5755	k__Bacteria; p__Bacteroidota; c__Bacteroidia; o__Bacteroidales; f__Prevotellaceae; g__Prevotellaceae_NK3B31_group; s__uncultured_bacterium_g__Prevotellaceae_NK3B31_group	-0.507188	0.00316925
myx2221	k_Protist;p_Amoebozoa;c_Myxomycetes;o_Physarales;f_Physaraceae;g_Other	bac3635	k__Bacteria; p__Bacteroidota; c__Bacteroidia; o__Bacteroidales; f__Muribaculaceae; g__Muribaculaceae; s__uncultured_bacterium_g__Muribaculaceae	-0.506998	0.00318303
myx2221	k_Protist;p_Amoebozoa;c_Myxomycetes;o_Physarales;f_Physaraceae;g_Other	bac6134	k__Bacteria; p__Bacteroidota; c__Bacteroidia; o__Flavobacteriales; f__Flavobacteriaceae; g__Aurantivirga; s__uncultured_Flavobacteriaceae_g__Aurantivirga	-0.501588	0.00377059
myx2233	k_Protist;p_Amoebozoa;c_Myxomycetes;o_Physarales;f_Physaraceae;g_Other	bac6271	k__Bacteria; p__Bacteroidota; c__Bacteroidia; o__Bacteroidales; f__Muribaculaceae; g__Muribaculaceae; s__uncultured_bacterium_g__Muribaculaceae	-0.701098	2.59e-07
myx2233	k_Protist;p_Amoebozoa;c_Myxomycetes;o_Physarales;f_Physaraceae;g_Other	bac6134	k__Bacteria; p__Bacteroidota; c__Bacteroidia; o__Flavobacteriales; f__Flavobacteriaceae; g__Aurantivirga; s__uncultured_Flavobacteriaceae_g__Aurantivirga	-0.678569	5.18e-07
myx2233	k_Protist;p_Amoebozoa;c_Myxomycetes;o_Physarales;f_Physaraceae;g_Other	bac11185	k__Bacteria; p__Proteobacteria; c__Alphaproteobacteria; o__Rhodobacterales; f__Rhodobacteraceae; g__Marivita; s__uncultured_bacterium_g__Marivita	-0.655963	2.33e-06
myx2233	k_Protist;p_Amoebozoa;c_Myxomycetes;o_Physarales;f_Physaraceae;g_Other	bac6320	k__Bacteria; p__Bacteroidota; c__Bacteroidia; o__Bacteroidales; f__Muribaculaceae; g__Muribaculaceae; s__uncultured_bacterium_g__Muribaculaceae	-0.633546	1.04e-05
myx2233	k_Protist;p_Amoebozoa;c_Myxomycetes;o_Physarales;f_Physaraceae;g_Other	bac6128	k__Bacteria; p__Bacteroidota; c__Bacteroidia; o__Bacteroidales; f__Muribaculaceae; g__Muribaculaceae	-0.633241	1.04e-05
myx2233	k_Protist;p_Amoebozoa;c_Myxomycetes;o_Physarales;f_Physaraceae;g_Other	bac12175	k__Bacteria; p__Bacteroidota; c__Bacteroidia; o__Bacteroidales; f__Muribaculaceae; g__Muribaculum; s__uncultured_bacterium_g__Muribaculum	-0.629189	1.25e-05
myx2233	k_Protist;p_Amoebozoa;c_Myxomycetes;o_Physarales;f_Physaraceae;g_Other	bac5732	k__Bacteria; p__Proteobacteria; c__Alphaproteobacteria; o__Rhodobacterales; f__Rhodobacteraceae	-0.626905	1.41e-05
myx2233	k_Protist;p_Amoebozoa;c_Myxomycetes;o_Physarales;f_Physaraceae;g_Other	bac5724	k__Bacteria; p__Bacteroidota; c__Bacteroidia; o__Bacteroidales; f__Muribaculaceae; g__Muribaculaceae; s__uncultured_bacterium_g__Muribaculaceae	-0.610837	3.56e-05
myx2233	k_Protist;p_Amoebozoa;c_Myxomycetes;o_Physarales;f_Physaraceae;g_Other	bac15337	k__Bacteria; p__Acidobacteriota; c__Acidobacteriae; o__Bryobacterales; f__Bryobacteraceae; g__Bryobacter; s__uncultured_Holophaga_g__Bryobacter	-0.607413	4.22e-05
myx2233	k_Protist;p_Amoebozoa;c_Myxomycetes;o_Physarales;f_Physaraceae;g_Other	bac5666	k__Bacteria; p__Bacteroidota; c__Bacteroidia; o__Bacteroidales; f__Muribaculaceae; g__Muribaculaceae; s__uncultured_bacterium_g__Muribaculaceae	-0.591831	9.59e-05
myx2233	k_Protist;p_Amoebozoa;c_Myxomycetes;o_Physarales;f_Physaraceae;g_Other	bac6727	k__Bacteria; p__Bacteroidota; c__Bacteroidia; o__Bacteroidales; f__Muribaculaceae; g__Muribaculaceae; s__uncultured_bacterium_g__Muribaculaceae	-0.589456	0.000106812
myx2233	k_Protist;p_Amoebozoa;c_Myxomycetes;o_Physarales;f_Physaraceae;g_Other	bac5755	k__Bacteria; p__Bacteroidota; c__Bacteroidia; o__Bacteroidales; f__Prevotellaceae; g__Prevotellaceae_NK3B31_group; s__uncultured_bacterium_g__Prevotellaceae_NK3B31_group	-0.584224	0.000143256
myx2233	k_Protist;p_Amoebozoa;c_Myxomycetes;o_Physarales;f_Physaraceae;g_Other	bac2031	k__Bacteria; p__Actinobacteriota; c__Thermoleophilia	-0.577668	0.000203242
myx2233	k_Protist;p_Amoebozoa;c_Myxomycetes;o_Physarales;f_Physaraceae;g_Other	bac5848	k__Bacteria; p__Acidobacteriota; c__Acidobacteriae; o__Subgroup_2; f__Subgroup_2; g__Subgroup_2	-0.574512	0.000235187
myx2233	k_Protist;p_Amoebozoa;c_Myxomycetes;o_Physarales;f_Physaraceae;g_Other	bac8576	k__Bacteria; p__Actinobacteriota; c__Thermoleophilia; o__Gaiellales; f__uncultured; g__uncultured; s__uncultured_bacterium_g__uncultured	-0.569022	0.00031343
myx2233	k_Protist;p_Amoebozoa;c_Myxomycetes;o_Physarales;f_Physaraceae;g_Other	bac1475	k__Bacteria; p__Bacteroidota; c__Bacteroidia; o__Bacteroidales; f__Muribaculaceae; g__Muribaculaceae; s__uncultured_bacterium_g__Muribaculaceae	-0.568773	0.00031343
myx2233	k_Protist;p_Amoebozoa;c_Myxomycetes;o_Physarales;f_Physaraceae;g_Other	bac3137	k__Bacteria; p__Firmicutes; c__Clostridia; o__Oscillospirales; f__[Eubacterium]_coprostanoligenes_group; g__[Eubacterium]_coprostanoligenes_group	-0.568043	0.000319889
myx2233	k_Protist;p_Amoebozoa;c_Myxomycetes;o_Physarales;f_Physaraceae;g_Other	bac13332	k__Bacteria; p__Bacteroidota; c__Bacteroidia; o__Bacteroidales; f__Muribaculaceae; g__Muribaculaceae; s__uncultured_bacterium_g__Muribaculaceae	-0.564383	0.000357875
myx2233	k_Protist;p_Amoebozoa;c_Myxomycetes;o_Physarales;f_Physaraceae;g_Other	bac2846	k__Bacteria; p__Firmicutes; c__Clostridia; o__Clostridia_UCG-014; f__Clostridia_UCG-014; g__Clostridia_UCG-014; s__unidentified_g__Clostridia_UCG-014	-0.562986	0.000371558
myx2233	k_Protist;p_Amoebozoa;c_Myxomycetes;o_Physarales;f_Physaraceae;g_Other	bac6296	k__Bacteria; p__Bacteroidota; c__Bacteroidia; o__Bacteroidales; f__Bacteroidaceae; g__Bacteroides; s__Bacteroides_coprocola_g__Bacteroides	-0.560582	0.000427923
myx2233	k_Protist;p_Amoebozoa;c_Myxomycetes;o_Physarales;f_Physaraceae;g_Other	bac4132	k__Bacteria; p__Firmicutes; c__Clostridia; o__Lachnospirales; f__Lachnospiraceae; g__Lachnospiraceae_NK4A136_group	-0.555693	0.000511296
myx2233	k_Protist;p_Amoebozoa;c_Myxomycetes;o_Physarales;f_Physaraceae;g_Other	bac10441	k__Bacteria; p__Actinobacteriota; c__Thermoleophilia; o__Gaiellales; f__uncultured; g__uncultured	-0.551453	0.00062008
myx2233	k_Protist;p_Amoebozoa;c_Myxomycetes;o_Physarales;f_Physaraceae;g_Other	bac3587	k__Bacteria; p__Actinobacteriota; c__Acidimicrobiia; o__uncultured; f__uncultured; g__uncultured; s__uncultured_forest_g__uncultured	-0.550918	0.000624896
myx2233	k_Protist;p_Amoebozoa;c_Myxomycetes;o_Physarales;f_Physaraceae;g_Other	bac6846	k__Bacteria; p__Actinobacteriota; c__Thermoleophilia; o__Gaiellales; f__uncultured; g__uncultured	-0.549147	0.000657779
myx2233	k_Protist;p_Amoebozoa;c_Myxomycetes;o_Physarales;f_Physaraceae;g_Other	bac5944	k__Bacteria; p__Acidobacteriota; c__Acidobacteriae; o__Subgroup_2; f__Subgroup_2; g__Subgroup_2	-0.539035	0.00102982
myx2233	k_Protist;p_Amoebozoa;c_Myxomycetes;o_Physarales;f_Physaraceae;g_Other	bac2160	k__Bacteria; p__Actinobacteriota; c__Thermoleophilia; o__Gaiellales	-0.537986	0.00106746
myx2233	k_Protist;p_Amoebozoa;c_Myxomycetes;o_Physarales;f_Physaraceae;g_Other	bac12336	k__Bacteria; p__Actinobacteriota; c__Acidimicrobiia; o__IMCC26256; f__IMCC26256; g__IMCC26256	-0.535271	0.00118452
myx2233	k_Protist;p_Amoebozoa;c_Myxomycetes;o_Physarales;f_Physaraceae;g_Other	bac6767	k__Bacteria; p__Bacteroidota; c__Bacteroidia; o__Bacteroidales; f__Muribaculaceae; g__Muribaculaceae; s__uncultured_Bacteroidales_g__Muribaculaceae	-0.530043	0.00145784
myx2233	k_Protist;p_Amoebozoa;c_Myxomycetes;o_Physarales;f_Physaraceae;g_Other	bac2624	k__Bacteria; p__Bacteroidota; c__Bacteroidia; o__Bacteroidales; f__Muribaculaceae; g__Muribaculaceae; s__uncultured_bacterium_g__Muribaculaceae	-0.528386	0.00152737
myx2233	k_Protist;p_Amoebozoa;c_Myxomycetes;o_Physarales;f_Physaraceae;g_Other	bac5911	k__Bacteria; p__Proteobacteria; c__Alphaproteobacteria; o__Micropepsales; f__Micropepsaceae; g__uncultured	-0.527226	0.00161695
myx2233	k_Protist;p_Amoebozoa;c_Myxomycetes;o_Physarales;f_Physaraceae;g_Other	bac8544	k__Bacteria; p__Actinobacteriota; c__Thermoleophilia; o__Solirubrobacterales; f__Solirubrobacteraceae; g__uncultured	-0.527136	0.00161695
myx2233	k_Protist;p_Amoebozoa;c_Myxomycetes;o_Physarales;f_Physaraceae;g_Other	bac3713	k__Bacteria; p__Actinobacteriota; c__Thermoleophilia; o__Gaiellales; f__uncultured; g__uncultured	-0.526398	0.00166113
myx2233	k_Protist;p_Amoebozoa;c_Myxomycetes;o_Physarales;f_Physaraceae;g_Other	bac4810	k__Bacteria; p__Bacteroidota; c__Bacteroidia; o__Bacteroidales; f__Muribaculaceae; g__Muribaculaceae	-0.525382	0.0017348
myx2233	k_Protist;p_Amoebozoa;c_Myxomycetes;o_Physarales;f_Physaraceae;g_Other	bac6644	k__Bacteria; p__Acidobacteriota; c__Acidobacteriae; o__Acidobacteriales; f__uncultured; g__uncultured	-0.523612	0.00188317
myx2233	k_Protist;p_Amoebozoa;c_Myxomycetes;o_Physarales;f_Physaraceae;g_Other	bac13661	k__Bacteria; p__Acidobacteriota; c__Acidobacteriae; o__Solibacterales; f__Solibacteraceae; g__Candidatus_Solibacter	-0.521614	0.00200922
myx2233	k_Protist;p_Amoebozoa;c_Myxomycetes;o_Physarales;f_Physaraceae;g_Other	bac3196	k__Bacteria; p__Proteobacteria; c__Alphaproteobacteria; o__Acetobacterales; f__Acetobacteraceae	-0.517312	0.00230759
myx2233	k_Protist;p_Amoebozoa;c_Myxomycetes;o_Physarales;f_Physaraceae;g_Other	bac3728	k__Bacteria; p__Acidobacteriota; c__Acidobacteriae; o__Acidobacteriales; f__uncultured; g__uncultured	-0.51663	0.00236934
myx2233	k_Protist;p_Amoebozoa;c_Myxomycetes;o_Physarales;f_Physaraceae;g_Other	bac5928	k__Bacteria; p__Actinobacteriota; c__Actinobacteria; o__Frankiales; f__Acidothermaceae; g__Acidothermus	-0.516523	0.00237336
myx2233	k_Protist;p_Amoebozoa;c_Myxomycetes;o_Physarales;f_Physaraceae;g_Other	bac5781	k__Bacteria; p__Acidobacteriota; c__Acidobacteriae; o__Solibacterales; f__Solibacteraceae; g__Candidatus_Solibacter; s__uncultured_bacterium_g__Candidatus_Solibacter	-0.515791	0.00240705
myx2233	k_Protist;p_Amoebozoa;c_Myxomycetes;o_Physarales;f_Physaraceae;g_Other	bac4734	k__Bacteria; p__Actinobacteriota; c__Thermoleophilia; o__Gaiellales; f__uncultured; g__uncultured	-0.515218	0.00242162
myx2233	k_Protist;p_Amoebozoa;c_Myxomycetes;o_Physarales;f_Physaraceae;g_Other	bac5612	k__Bacteria; p__Proteobacteria; c__Alphaproteobacteria; o__Caulobacterales; f__Caulobacteraceae; g__uncultured; s__uncultured_eubacterium_g__uncultured	-0.514979	0.00244141
myx2233	k_Protist;p_Amoebozoa;c_Myxomycetes;o_Physarales;f_Physaraceae;g_Other	bac3292	k__Bacteria; p__Bacteroidota; c__Bacteroidia; o__Bacteroidales; f__Prevotellaceae; g__Alloprevotella; s__gut_metagenome_g__Alloprevotella	-0.513912	0.00254401
myx2233	k_Protist;p_Amoebozoa;c_Myxomycetes;o_Physarales;f_Physaraceae;g_Other	bac4617	k__Bacteria; p__Proteobacteria; c__Alphaproteobacteria; o__Micropepsales; f__Micropepsaceae	-0.513188	0.00261462
myx2233	k_Protist;p_Amoebozoa;c_Myxomycetes;o_Physarales;f_Physaraceae;g_Other	bac3635	k__Bacteria; p__Bacteroidota; c__Bacteroidia; o__Bacteroidales; f__Muribaculaceae; g__Muribaculaceae; s__uncultured_bacterium_g__Muribaculaceae	-0.511931	0.00271911
myx2233	k_Protist;p_Amoebozoa;c_Myxomycetes;o_Physarales;f_Physaraceae;g_Other	bac5750	k__Bacteria; p__Actinobacteriota; c__Actinobacteria; o__Frankiales; f__Acidothermaceae; g__Acidothermus; s__uncultured_actinobacterium_g__Acidothermus	-0.510739	0.00281928
myx2233	k_Protist;p_Amoebozoa;c_Myxomycetes;o_Physarales;f_Physaraceae;g_Other	bac1575	k__Bacteria; p__Proteobacteria; c__Gammaproteobacteria; o__WD260; f__WD260; g__WD260; s__uncultured_bacterium_g__WD260	-0.50714	0.00316925
myx2233	k_Protist;p_Amoebozoa;c_Myxomycetes;o_Physarales;f_Physaraceae;g_Other	bac1909	k__Bacteria; p__Proteobacteria; c__Alphaproteobacteria; o__Micropepsales; f__Micropepsaceae; g__Micropepsaceae	-0.506492	0.00321742
myx2233	k_Protist;p_Amoebozoa;c_Myxomycetes;o_Physarales;f_Physaraceae;g_Other	bac1705	k__Bacteria; p__Proteobacteria; c__Alphaproteobacteria; o__Rhizobiales; f__KF-JG30-B3; g__KF-JG30-B3	-0.505436	0.00336439
myx2233	k_Protist;p_Amoebozoa;c_Myxomycetes;o_Physarales;f_Physaraceae;g_Other	bac5931	k__Bacteria; p__Acidobacteriota; c__Acidobacteriae; o__Solibacterales; f__Solibacteraceae; g__Candidatus_Solibacter; s__uncultured_bacterium_g__Candidatus_Solibacter	-0.505189	0.00337653
myx2233	k_Protist;p_Amoebozoa;c_Myxomycetes;o_Physarales;f_Physaraceae;g_Other	bac4707	k__Bacteria; p__Actinobacteriota; c__Acidimicrobiia	-0.504082	0.00348317
myx2233	k_Protist;p_Amoebozoa;c_Myxomycetes;o_Physarales;f_Physaraceae;g_Other	bac8404	k__Bacteria; p__Actinobacteriota; c__Thermoleophilia; o__Gaiellales; f__uncultured; g__uncultured	-0.503039	0.00359554
myx2233	k_Protist;p_Amoebozoa;c_Myxomycetes;o_Physarales;f_Physaraceae;g_Other	bac4881	k__Bacteria; p__Actinobacteriota; c__Actinobacteria; o__Frankiales; f__Frankiaceae; g__Jatrophihabitans	-0.502892	0.00361315
myx2233	k_Protist;p_Amoebozoa;c_Myxomycetes;o_Physarales;f_Physaraceae;g_Other	bac2932	k__Bacteria; p__Proteobacteria; c__Alphaproteobacteria; o__Rhizobiales; f__KF-JG30-B3; g__KF-JG30-B3	-0.501052	0.00379438
myx2233	k_Protist;p_Amoebozoa;c_Myxomycetes;o_Physarales;f_Physaraceae;g_Other	bac4601	k__Bacteria; p__Actinobacteriota; c__Thermoleophilia; o__Gaiellales; f__uncultured; g__uncultured	-0.500917	0.00380813
myx2233	k_Protist;p_Amoebozoa;c_Myxomycetes;o_Physarales;f_Physaraceae;g_Other	bac591	k__Bacteria; p__Proteobacteria; c__Gammaproteobacteria; o__Gammaproteobacteria_Incertae_Sedis; f__Unknown_Family; g__Acidibacter	0.515778	0.00240705
myx2233	k_Protist;p_Amoebozoa;c_Myxomycetes;o_Physarales;f_Physaraceae;g_Other	bac551	k__Bacteria; p__Firmicutes; c__Bacilli; o__Mycoplasmatales; f__Mycoplasmataceae; g__Mycoplasma	0.521914	0.00200487
myx2296	k_Protist;p_Amoebozoa;c_Myxomycetes;o_Physarales;f_Physaraceae;g_Physarum	bac1475	k__Bacteria; p__Bacteroidota; c__Bacteroidia; o__Bacteroidales; f__Muribaculaceae; g__Muribaculaceae; s__uncultured_bacterium_g__Muribaculaceae	-0.56503	0.000351522
myx2296	k_Protist;p_Amoebozoa;c_Myxomycetes;o_Physarales;f_Physaraceae;g_Physarum	bac6320	k__Bacteria; p__Bacteroidota; c__Bacteroidia; o__Bacteroidales; f__Muribaculaceae; g__Muribaculaceae; s__uncultured_bacterium_g__Muribaculaceae	-0.536117	0.00115561
myx2296	k_Protist;p_Amoebozoa;c_Myxomycetes;o_Physarales;f_Physaraceae;g_Physarum	bac6271	k__Bacteria; p__Bacteroidota; c__Bacteroidia; o__Bacteroidales; f__Muribaculaceae; g__Muribaculaceae; s__uncultured_bacterium_g__Muribaculaceae	-0.504522	0.00345223
myx2296	k_Protist;p_Amoebozoa;c_Myxomycetes;o_Physarales;f_Physaraceae;g_Physarum	bac6727	k__Bacteria; p__Bacteroidota; c__Bacteroidia; o__Bacteroidales; f__Muribaculaceae; g__Muribaculaceae; s__uncultured_bacterium_g__Muribaculaceae	-0.502435	0.00366132
myx2323	k_Protist;p_Amoebozoa;c_Myxomycetes;o_Physarales;f_Physaraceae;g_Other	bac2720	k__Bacteria; p__Bacteroidota; c__Bacteroidia; o__Chitinophagales; f__Chitinophagaceae; g__Ferruginibacter; s__uncultured_Ferruginibacter_g__Ferruginibacter	0.51145	0.00274238
myx2323	k_Protist;p_Amoebozoa;c_Myxomycetes;o_Physarales;f_Physaraceae;g_Other	bac5482	k__Bacteria; p__Proteobacteria; c__Gammaproteobacteria; o__Diplorickettsiales; f__Diplorickettsiaceae; g__uncultured; s__uncultured_Aquicella_g__uncultured	0.5117	0.00273348
myx258	k_Protist;p_Amoebozoa;c_Myxomycetes;o_Physarales;f_Physaraceae;g_Physarum;s_Physarum melleum	bac6271	k__Bacteria; p__Bacteroidota; c__Bacteroidia; o__Bacteroidales; f__Muribaculaceae; g__Muribaculaceae; s__uncultured_bacterium_g__Muribaculaceae	-0.589757	0.000106744
myx258	k_Protist;p_Amoebozoa;c_Myxomycetes;o_Physarales;f_Physaraceae;g_Physarum;s_Physarum melleum	bac6134	k__Bacteria; p__Bacteroidota; c__Bacteroidia; o__Flavobacteriales; f__Flavobacteriaceae; g__Aurantivirga; s__uncultured_Flavobacteriaceae_g__Aurantivirga	-0.566004	0.000341328
myx258	k_Protist;p_Amoebozoa;c_Myxomycetes;o_Physarales;f_Physaraceae;g_Physarum;s_Physarum melleum	bac1475	k__Bacteria; p__Bacteroidota; c__Bacteroidia; o__Bacteroidales; f__Muribaculaceae; g__Muribaculaceae; s__uncultured_bacterium_g__Muribaculaceae	-0.556698	0.000489007
myx258	k_Protist;p_Amoebozoa;c_Myxomycetes;o_Physarales;f_Physaraceae;g_Physarum;s_Physarum melleum	bac11185	k__Bacteria; p__Proteobacteria; c__Alphaproteobacteria; o__Rhodobacterales; f__Rhodobacteraceae; g__Marivita; s__uncultured_bacterium_g__Marivita	-0.550662	0.000629446
myx258	k_Protist;p_Amoebozoa;c_Myxomycetes;o_Physarales;f_Physaraceae;g_Physarum;s_Physarum melleum	bac5755	k__Bacteria; p__Bacteroidota; c__Bacteroidia; o__Bacteroidales; f__Prevotellaceae; g__Prevotellaceae_NK3B31_group; s__uncultured_bacterium_g__Prevotellaceae_NK3B31_group	-0.550482	0.000631039
myx258	k_Protist;p_Amoebozoa;c_Myxomycetes;o_Physarales;f_Physaraceae;g_Physarum;s_Physarum melleum	bac5732	k__Bacteria; p__Proteobacteria; c__Alphaproteobacteria; o__Rhodobacterales; f__Rhodobacteraceae	-0.546987	0.00074663
myx258	k_Protist;p_Amoebozoa;c_Myxomycetes;o_Physarales;f_Physaraceae;g_Physarum;s_Physarum melleum	bac2879	k__Bacteria; p__Firmicutes; c__Clostridia; o__Oscillospirales; f__[Eubacterium]_coprostanoligenes_group; g__[Eubacterium]_coprostanoligenes_group; s__uncultured_bacterium_g__[Eubacterium]_coprostanoligenes_group	-0.532363	0.00131614
myx258	k_Protist;p_Amoebozoa;c_Myxomycetes;o_Physarales;f_Physaraceae;g_Physarum;s_Physarum melleum	bac6128	k__Bacteria; p__Bacteroidota; c__Bacteroidia; o__Bacteroidales; f__Muribaculaceae; g__Muribaculaceae	-0.52297	0.00191317
myx258	k_Protist;p_Amoebozoa;c_Myxomycetes;o_Physarales;f_Physaraceae;g_Physarum;s_Physarum melleum	bac6320	k__Bacteria; p__Bacteroidota; c__Bacteroidia; o__Bacteroidales; f__Muribaculaceae; g__Muribaculaceae; s__uncultured_bacterium_g__Muribaculaceae	-0.521449	0.00200922
myx258	k_Protist;p_Amoebozoa;c_Myxomycetes;o_Physarales;f_Physaraceae;g_Physarum;s_Physarum melleum	bac6727	k__Bacteria; p__Bacteroidota; c__Bacteroidia; o__Bacteroidales; f__Muribaculaceae; g__Muribaculaceae; s__uncultured_bacterium_g__Muribaculaceae	-0.51083	0.00281557
myx258	k_Protist;p_Amoebozoa;c_Myxomycetes;o_Physarales;f_Physaraceae;g_Physarum;s_Physarum melleum	bac12175	k__Bacteria; p__Bacteroidota; c__Bacteroidia; o__Bacteroidales; f__Muribaculaceae; g__Muribaculum; s__uncultured_bacterium_g__Muribaculum	-0.509886	0.00293448
myx258	k_Protist;p_Amoebozoa;c_Myxomycetes;o_Physarales;f_Physaraceae;g_Physarum;s_Physarum melleum	bac3137	k__Bacteria; p__Firmicutes; c__Clostridia; o__Oscillospirales; f__[Eubacterium]_coprostanoligenes_group; g__[Eubacterium]_coprostanoligenes_group	-0.504337	0.003469
myx258	k_Protist;p_Amoebozoa;c_Myxomycetes;o_Physarales;f_Physaraceae;g_Physarum;s_Physarum melleum	bac32	k__Bacteria; p__Proteobacteria; c__Gammaproteobacteria; o__Burkholderiales; f__Comamonadaceae; g__Pelomonas; s__uncultured_bacterium_g__Pelomonas	0.519552	0.00218126
myx266	k_Protist;p_Amoebozoa;c_Myxomycetes;o_Physarales;f_Didymiaceae;g_Didymiun	bac2553	k__Bacteria; p__Bacteroidota; c__Bacteroidia; o__Chitinophagales; f__Chitinophagaceae; g__Edaphobaculum	0.514636	0.00247894
myx271	k_Protist;p_Amoebozoa;c_Myxomycetes;o_Physarales;f_Didymiaceae;g_Didymiun	bac7078	k__Bacteria; p__Gemmatimonadota; c__Gemmatimonadetes; o__Gemmatimonadales; f__Gemmatimonadaceae; g__uncultured	0.502364	0.00366132
myx271	k_Protist;p_Amoebozoa;c_Myxomycetes;o_Physarales;f_Didymiaceae;g_Didymiun	bac7060	k__Bacteria; p__Gemmatimonadota; c__S0134_terrestrial_group; o__S0134_terrestrial_group; f__S0134_terrestrial_group; g__S0134_terrestrial_group; s__uncultured_Gemmatimonadetes_g__S0134_terrestrial_group	0.503591	0.00354439
myx271	k_Protist;p_Amoebozoa;c_Myxomycetes;o_Physarales;f_Didymiaceae;g_Didymiun	bac2947	k__Bacteria; p__Bacteroidota; c__Bacteroidia; o__Sphingobacteriales; f__Sphingobacteriaceae; g__Mucilaginibacter	0.506876	0.00319037
myx271	k_Protist;p_Amoebozoa;c_Myxomycetes;o_Physarales;f_Didymiaceae;g_Didymiun	bac2832	k__Bacteria; p__Sva0485; c__Sva0485; o__Sva0485; f__Sva0485; g__Sva0485; s__uncultured_delta_g__Sva0485	0.516271	0.00238709
myx367	k_Protist;p_Amoebozoa;c_Myxomycetes;o_Physarales;f_Didymiaceae;g_Other	bac2769	k__Bacteria; p__Bacteroidota; c__Bacteroidia; o__Sphingobacteriales; f__env.OPS_17; g__env.OPS_17	0.504027	0.00348317
myx367	k_Protist;p_Amoebozoa;c_Myxomycetes;o_Physarales;f_Didymiaceae;g_Other	bac4082	k__Bacteria; p__Verrucomicrobiota; c__Verrucomicrobiae; o__Pedosphaerales; f__Pedosphaeraceae; g__Ellin517; s__metagenome_g__Ellin517	0.508911	0.00304621
myx371	k_Protist;p_Amoebozoa;c_Myxomycetes;o_Stemonitidales;f_Stemonitidaceae;g_Other	bac6134	k__Bacteria; p__Bacteroidota; c__Bacteroidia; o__Flavobacteriales; f__Flavobacteriaceae; g__Aurantivirga; s__uncultured_Flavobacteriaceae_g__Aurantivirga	-0.645464	4.58e-06
myx371	k_Protist;p_Amoebozoa;c_Myxomycetes;o_Stemonitidales;f_Stemonitidaceae;g_Other	bac5732	k__Bacteria; p__Proteobacteria; c__Alphaproteobacteria; o__Rhodobacterales; f__Rhodobacteraceae	-0.62655	1.41e-05
myx371	k_Protist;p_Amoebozoa;c_Myxomycetes;o_Stemonitidales;f_Stemonitidaceae;g_Other	bac11185	k__Bacteria; p__Proteobacteria; c__Alphaproteobacteria; o__Rhodobacterales; f__Rhodobacteraceae; g__Marivita; s__uncultured_bacterium_g__Marivita	-0.610261	3.56e-05
myx371	k_Protist;p_Amoebozoa;c_Myxomycetes;o_Stemonitidales;f_Stemonitidaceae;g_Other	bac6271	k__Bacteria; p__Bacteroidota; c__Bacteroidia; o__Bacteroidales; f__Muribaculaceae; g__Muribaculaceae; s__uncultured_bacterium_g__Muribaculaceae	-0.610183	3.56e-05
myx371	k_Protist;p_Amoebozoa;c_Myxomycetes;o_Stemonitidales;f_Stemonitidaceae;g_Other	bac6128	k__Bacteria; p__Bacteroidota; c__Bacteroidia; o__Bacteroidales; f__Muribaculaceae; g__Muribaculaceae	-0.574242	0.000235187
myx371	k_Protist;p_Amoebozoa;c_Myxomycetes;o_Stemonitidales;f_Stemonitidaceae;g_Other	bac1700	k__Bacteria; p__Firmicutes; c__Clostridia; o__Oscillospirales; f__Oscillospiraceae; g__Colidextribacter; s__uncultured_bacterium_g__Colidextribacter	-0.557269	0.000481091
myx371	k_Protist;p_Amoebozoa;c_Myxomycetes;o_Stemonitidales;f_Stemonitidaceae;g_Other	bac6727	k__Bacteria; p__Bacteroidota; c__Bacteroidia; o__Bacteroidales; f__Muribaculaceae; g__Muribaculaceae; s__uncultured_bacterium_g__Muribaculaceae	-0.556253	0.000498146
myx371	k_Protist;p_Amoebozoa;c_Myxomycetes;o_Stemonitidales;f_Stemonitidaceae;g_Other	bac1475	k__Bacteria; p__Bacteroidota; c__Bacteroidia; o__Bacteroidales; f__Muribaculaceae; g__Muribaculaceae; s__uncultured_bacterium_g__Muribaculaceae	-0.551183	0.00062008
myx371	k_Protist;p_Amoebozoa;c_Myxomycetes;o_Stemonitidales;f_Stemonitidaceae;g_Other	bac3292	k__Bacteria; p__Bacteroidota; c__Bacteroidia; o__Bacteroidales; f__Prevotellaceae; g__Alloprevotella; s__gut_metagenome_g__Alloprevotella	-0.550096	0.000635378
myx371	k_Protist;p_Amoebozoa;c_Myxomycetes;o_Stemonitidales;f_Stemonitidaceae;g_Other	bac5666	k__Bacteria; p__Bacteroidota; c__Bacteroidia; o__Bacteroidales; f__Muribaculaceae; g__Muribaculaceae; s__uncultured_bacterium_g__Muribaculaceae	-0.54199	0.000946306
myx371	k_Protist;p_Amoebozoa;c_Myxomycetes;o_Stemonitidales;f_Stemonitidaceae;g_Other	bac12175	k__Bacteria; p__Bacteroidota; c__Bacteroidia; o__Bacteroidales; f__Muribaculaceae; g__Muribaculum; s__uncultured_bacterium_g__Muribaculum	-0.53512	0.00118762
myx371	k_Protist;p_Amoebozoa;c_Myxomycetes;o_Stemonitidales;f_Stemonitidaceae;g_Other	bac6320	k__Bacteria; p__Bacteroidota; c__Bacteroidia; o__Bacteroidales; f__Muribaculaceae; g__Muribaculaceae; s__uncultured_bacterium_g__Muribaculaceae	-0.529359	0.0014666
myx371	k_Protist;p_Amoebozoa;c_Myxomycetes;o_Stemonitidales;f_Stemonitidaceae;g_Other	bac13332	k__Bacteria; p__Bacteroidota; c__Bacteroidia; o__Bacteroidales; f__Muribaculaceae; g__Muribaculaceae; s__uncultured_bacterium_g__Muribaculaceae	-0.5258	0.00171106
myx371	k_Protist;p_Amoebozoa;c_Myxomycetes;o_Stemonitidales;f_Stemonitidaceae;g_Other	bac4810	k__Bacteria; p__Bacteroidota; c__Bacteroidia; o__Bacteroidales; f__Muribaculaceae; g__Muribaculaceae	-0.522597	0.00193707
myx371	k_Protist;p_Amoebozoa;c_Myxomycetes;o_Stemonitidales;f_Stemonitidaceae;g_Other	bac11222	k__Bacteria; p__Bacteroidota; c__Bacteroidia; o__Bacteroidales; f__Muribaculaceae; g__Muribaculaceae; s__uncultured_bacterium_g__Muribaculaceae	-0.511721	0.00273348
myx371	k_Protist;p_Amoebozoa;c_Myxomycetes;o_Stemonitidales;f_Stemonitidaceae;g_Other	bac90	k__Bacteria; p__Proteobacteria; c__Alphaproteobacteria; o__Sphingomonadales; f__Sphingomonadaceae; g__Sphingoaurantiacus; s__uncultured_bacterium_g__Sphingoaurantiacus	0.500598	0.00385151
myx371	k_Protist;p_Amoebozoa;c_Myxomycetes;o_Stemonitidales;f_Stemonitidaceae;g_Other	bac3397	k__Bacteria; p__Bacteroidota; c__Bacteroidia; o__Cytophagales; f__Hymenobacteraceae; g__Adhaeribacter	0.502696	0.00364049
myx371	k_Protist;p_Amoebozoa;c_Myxomycetes;o_Stemonitidales;f_Stemonitidaceae;g_Other	bac1329	k__Bacteria; p__Bacteroidota; c__Bacteroidia; o__Cytophagales; f__Microscillaceae; g__uncultured; s__uncultured_Ohtaekwangia_g__uncultured	0.511437	0.00274238
myx371	k_Protist;p_Amoebozoa;c_Myxomycetes;o_Stemonitidales;f_Stemonitidaceae;g_Other	bac501	k__Bacteria; p__Actinobacteriota; c__Actinobacteria; o__Frankiales; f__Geodermatophilaceae; g__Blastococcus; s__uncultured_bacterium_g__Blastococcus	0.517312	0.00230759
myx371	k_Protist;p_Amoebozoa;c_Myxomycetes;o_Stemonitidales;f_Stemonitidaceae;g_Other	bac1451	k__Bacteria; p__Proteobacteria; c__Alphaproteobacteria; o__Rhizobiales; f__uncultured; g__uncultured	0.533051	0.00130324
myx386	k_Protist;p_Amoebozoa;c_Myxomycetes;o_Physarales;f_Didymiaceae;g_Didymiun	bac834	k__Bacteria; p__Gemmatimonadota; c__S0134_terrestrial_group; o__S0134_terrestrial_group; f__S0134_terrestrial_group; g__S0134_terrestrial_group; s__uncultured_Gemmatimonadetes_g__S0134_terrestrial_group	0.518193	0.00225638
myx451	k_Protist;p_Amoebozoa;c_Myxomycetes;o_Physarales;f_Didymiaceae;g_Mucilago	bac551	k__Bacteria; p__Firmicutes; c__Bacilli; o__Mycoplasmatales; f__Mycoplasmataceae; g__Mycoplasma	0.53804	0.00106746
myx451	k_Protist;p_Amoebozoa;c_Myxomycetes;o_Physarales;f_Didymiaceae;g_Mucilago	bac3739	k__Bacteria; p__Firmicutes; c__Clostridia; o__Lachnospirales; f__Lachnospiraceae; g__Lachnospiraceae_NK4A136_group	0.583048	0.000149895
myx497	k_Protist;p_Amoebozoa;c_Myxomycetes;o_Physarales;f_Didymiaceae;g_Other	bac6271	k__Bacteria; p__Bacteroidota; c__Bacteroidia; o__Bacteroidales; f__Muribaculaceae; g__Muribaculaceae; s__uncultured_bacterium_g__Muribaculaceae	-0.507965	0.00313595
myx497	k_Protist;p_Amoebozoa;c_Myxomycetes;o_Physarales;f_Didymiaceae;g_Other	bac846	k__Bacteria; p__Actinobacteriota; c__Actinobacteria; o__Micrococcales; f__Microbacteriaceae; g__Parafrigoribacterium; s__uncultured_bacterium_g__Parafrigoribacterium	0.545428	0.000809331
myx590	k_Protist;p_Amoebozoa;c_Myxomycetes;o_Physarales;f_Physaraceae;g_Physarum	bac13308	k__Bacteria; p__Proteobacteria; c__Alphaproteobacteria; o__Rickettsiales; f__SM2D12; g__SM2D12; s__uncultured_bacterium_g__SM2D12	0.519386	0.00218126
myx599	k_Protist;p_Amoebozoa;c_Myxomycetes;o_Physarales;f_Physaraceae;g_Physarum	bac6271	k__Bacteria; p__Bacteroidota; c__Bacteroidia; o__Bacteroidales; f__Muribaculaceae; g__Muribaculaceae; s__uncultured_bacterium_g__Muribaculaceae	-0.639226	7.31e-06
myx599	k_Protist;p_Amoebozoa;c_Myxomycetes;o_Physarales;f_Physaraceae;g_Physarum	bac6134	k__Bacteria; p__Bacteroidota; c__Bacteroidia; o__Flavobacteriales; f__Flavobacteriaceae; g__Aurantivirga; s__uncultured_Flavobacteriaceae_g__Aurantivirga	-0.624691	1.5e-05
myx599	k_Protist;p_Amoebozoa;c_Myxomycetes;o_Physarales;f_Physaraceae;g_Physarum	bac5732	k__Bacteria; p__Proteobacteria; c__Alphaproteobacteria; o__Rhodobacterales; f__Rhodobacteraceae	-0.622665	1.63e-05
myx599	k_Protist;p_Amoebozoa;c_Myxomycetes;o_Physarales;f_Physaraceae;g_Physarum	bac5666	k__Bacteria; p__Bacteroidota; c__Bacteroidia; o__Bacteroidales; f__Muribaculaceae; g__Muribaculaceae; s__uncultured_bacterium_g__Muribaculaceae	-0.59865	7.07e-05
myx599	k_Protist;p_Amoebozoa;c_Myxomycetes;o_Physarales;f_Physaraceae;g_Physarum	bac11185	k__Bacteria; p__Proteobacteria; c__Alphaproteobacteria; o__Rhodobacterales; f__Rhodobacteraceae; g__Marivita; s__uncultured_bacterium_g__Marivita	-0.593056	8.98e-05
myx599	k_Protist;p_Amoebozoa;c_Myxomycetes;o_Physarales;f_Physaraceae;g_Physarum	bac6320	k__Bacteria; p__Bacteroidota; c__Bacteroidia; o__Bacteroidales; f__Muribaculaceae; g__Muribaculaceae; s__uncultured_bacterium_g__Muribaculaceae	-0.586952	0.000125219
myx599	k_Protist;p_Amoebozoa;c_Myxomycetes;o_Physarales;f_Physaraceae;g_Physarum	bac6128	k__Bacteria; p__Bacteroidota; c__Bacteroidia; o__Bacteroidales; f__Muribaculaceae; g__Muribaculaceae	-0.573447	0.000242418
myx599	k_Protist;p_Amoebozoa;c_Myxomycetes;o_Physarales;f_Physaraceae;g_Physarum	bac12175	k__Bacteria; p__Bacteroidota; c__Bacteroidia; o__Bacteroidales; f__Muribaculaceae; g__Muribaculum; s__uncultured_bacterium_g__Muribaculum	-0.568287	0.000319189
myx599	k_Protist;p_Amoebozoa;c_Myxomycetes;o_Physarales;f_Physaraceae;g_Physarum	bac13332	k__Bacteria; p__Bacteroidota; c__Bacteroidia; o__Bacteroidales; f__Muribaculaceae; g__Muribaculaceae; s__uncultured_bacterium_g__Muribaculaceae	-0.565947	0.000341328
myx599	k_Protist;p_Amoebozoa;c_Myxomycetes;o_Physarales;f_Physaraceae;g_Physarum	bac6296	k__Bacteria; p__Bacteroidota; c__Bacteroidia; o__Bacteroidales; f__Bacteroidaceae; g__Bacteroides; s__Bacteroides_coprocola_g__Bacteroides	-0.563674	0.000362959
myx599	k_Protist;p_Amoebozoa;c_Myxomycetes;o_Physarales;f_Physaraceae;g_Physarum	bac6727	k__Bacteria; p__Bacteroidota; c__Bacteroidia; o__Bacteroidales; f__Muribaculaceae; g__Muribaculaceae; s__uncultured_bacterium_g__Muribaculaceae	-0.559259	0.00043337
myx599	k_Protist;p_Amoebozoa;c_Myxomycetes;o_Physarales;f_Physaraceae;g_Physarum	bac5755	k__Bacteria; p__Bacteroidota; c__Bacteroidia; o__Bacteroidales; f__Prevotellaceae; g__Prevotellaceae_NK3B31_group; s__uncultured_bacterium_g__Prevotellaceae_NK3B31_group	-0.554168	0.000549916
myx599	k_Protist;p_Amoebozoa;c_Myxomycetes;o_Physarales;f_Physaraceae;g_Physarum	bac17315	k__Bacteria; p__Actinobacteriota; c__Acidimicrobiia; o__uncultured; f__uncultured; g__uncultured; s__uncultured_forest_g__uncultured	-0.554099	0.000549916
myx599	k_Protist;p_Amoebozoa;c_Myxomycetes;o_Physarales;f_Physaraceae;g_Physarum	bac3587	k__Bacteria; p__Actinobacteriota; c__Acidimicrobiia; o__uncultured; f__uncultured; g__uncultured; s__uncultured_forest_g__uncultured	-0.543521	0.000888676
myx599	k_Protist;p_Amoebozoa;c_Myxomycetes;o_Physarales;f_Physaraceae;g_Physarum	bac4810	k__Bacteria; p__Bacteroidota; c__Bacteroidia; o__Bacteroidales; f__Muribaculaceae; g__Muribaculaceae	-0.541931	0.000946306
myx599	k_Protist;p_Amoebozoa;c_Myxomycetes;o_Physarales;f_Physaraceae;g_Physarum	bac3137	k__Bacteria; p__Firmicutes; c__Clostridia; o__Oscillospirales; f__[Eubacterium]_coprostanoligenes_group; g__[Eubacterium]_coprostanoligenes_group	-0.53811	0.00106746
myx599	k_Protist;p_Amoebozoa;c_Myxomycetes;o_Physarales;f_Physaraceae;g_Physarum	bac1475	k__Bacteria; p__Bacteroidota; c__Bacteroidia; o__Bacteroidales; f__Muribaculaceae; g__Muribaculaceae; s__uncultured_bacterium_g__Muribaculaceae	-0.529748	0.00146426
myx599	k_Protist;p_Amoebozoa;c_Myxomycetes;o_Physarales;f_Physaraceae;g_Physarum	bac5724	k__Bacteria; p__Bacteroidota; c__Bacteroidia; o__Bacteroidales; f__Muribaculaceae; g__Muribaculaceae; s__uncultured_bacterium_g__Muribaculaceae	-0.520249	0.00212165
myx599	k_Protist;p_Amoebozoa;c_Myxomycetes;o_Physarales;f_Physaraceae;g_Physarum	bac3292	k__Bacteria; p__Bacteroidota; c__Bacteroidia; o__Bacteroidales; f__Prevotellaceae; g__Alloprevotella; s__gut_metagenome_g__Alloprevotella	-0.514206	0.00252943
myx599	k_Protist;p_Amoebozoa;c_Myxomycetes;o_Physarales;f_Physaraceae;g_Physarum	bac4707	k__Bacteria; p__Actinobacteriota; c__Acidimicrobiia	-0.509075	0.00304473
myx599	k_Protist;p_Amoebozoa;c_Myxomycetes;o_Physarales;f_Physaraceae;g_Physarum	bac3635	k__Bacteria; p__Bacteroidota; c__Bacteroidia; o__Bacteroidales; f__Muribaculaceae; g__Muribaculaceae; s__uncultured_bacterium_g__Muribaculaceae	-0.506433	0.00321742
myx599	k_Protist;p_Amoebozoa;c_Myxomycetes;o_Physarales;f_Physaraceae;g_Physarum	bac15259	k__Bacteria; p__Actinobacteriota; c__Acidimicrobiia; o__uncultured; f__uncultured; g__uncultured; s__uncultured_forest_g__uncultured	-0.504882	0.00340734
myx599	k_Protist;p_Amoebozoa;c_Myxomycetes;o_Physarales;f_Physaraceae;g_Physarum	bac15337	k__Bacteria; p__Acidobacteriota; c__Acidobacteriae; o__Bryobacterales; f__Bryobacteraceae; g__Bryobacter; s__uncultured_Holophaga_g__Bryobacter	-0.502467	0.00366132
myx599	k_Protist;p_Amoebozoa;c_Myxomycetes;o_Physarales;f_Physaraceae;g_Physarum	bac2828	k__Bacteria; p__Bacteroidota; c__Bacteroidia; o__Cytophagales; f__Hymenobacteraceae; g__Pontibacter; s__uncultured_bacterium_g__Pontibacter	0.503403	0.00355714
myx609	k_Protist;p_Amoebozoa;c_Myxomycetes;o_Physarales;f_Didymiaceae;g_Didymiun	bac3035	k__Bacteria	-0.508476	0.00308167
myx609	k_Protist;p_Amoebozoa;c_Myxomycetes;o_Physarales;f_Didymiaceae;g_Didymiun	bac13564	k__Bacteria; p__Actinobacteriota; c__Thermoleophilia; o__Gaiellales; f__uncultured; g__uncultured	-0.507574	0.00315943
myx669	k_Protist;p_Amoebozoa;c_Myxomycetes;o_Physarales;f_Physaraceae;g_Leocarpus;s_Leocarpus fragilis	bac3111	k__Bacteria; p__MBNT15; c__MBNT15; o__MBNT15; f__MBNT15; g__MBNT15; s__uncultured_prokaryote_g__MBNT15	0.533065	0.00130324
myx669	k_Protist;p_Amoebozoa;c_Myxomycetes;o_Physarales;f_Physaraceae;g_Leocarpus;s_Leocarpus fragilis	bac7060	k__Bacteria; p__Gemmatimonadota; c__S0134_terrestrial_group; o__S0134_terrestrial_group; f__S0134_terrestrial_group; g__S0134_terrestrial_group; s__uncultured_Gemmatimonadetes_g__S0134_terrestrial_group	0.536644	0.00114221
myx669	k_Protist;p_Amoebozoa;c_Myxomycetes;o_Physarales;f_Physaraceae;g_Leocarpus;s_Leocarpus fragilis	bac3338	k__Bacteria; p__Proteobacteria; c__Gammaproteobacteria; o__Burkholderiales; f__B1-7BS; g__B1-7BS; s__uncultured_soil_g__B1-7BS	0.605599	4.51e-05
myx717	k_Protist;p_Amoebozoa;c_Myxomycetes;o_Physarales;f_Didymiaceae;g_Other	bac361	k__Bacteria; p__Bacteroidota; c__Bacteroidia; o__Sphingobacteriales; f__Sphingobacteriaceae; g__Mucilaginibacter	0.501038	0.00379438
myx717	k_Protist;p_Amoebozoa;c_Myxomycetes;o_Physarales;f_Didymiaceae;g_Other	bac724	k__Bacteria; p__Bacteroidota; c__Bacteroidia; o__Sphingobacteriales; f__Sphingobacteriaceae; g__Mucilaginibacter	0.513035	0.00261651
myx790	k_Protist;p_Amoebozoa;c_Myxomycetes;o_Physarales;f_Didymiaceae;g_Other	bac5732	k__Bacteria; p__Proteobacteria; c__Alphaproteobacteria; o__Rhodobacterales; f__Rhodobacteraceae	-0.649168	3.9e-06
myx790	k_Protist;p_Amoebozoa;c_Myxomycetes;o_Physarales;f_Didymiaceae;g_Other	bac6134	k__Bacteria; p__Bacteroidota; c__Bacteroidia; o__Flavobacteriales; f__Flavobacteriaceae; g__Aurantivirga; s__uncultured_Flavobacteriaceae_g__Aurantivirga	-0.623152	1.63e-05
myx790	k_Protist;p_Amoebozoa;c_Myxomycetes;o_Physarales;f_Didymiaceae;g_Other	bac6271	k__Bacteria; p__Bacteroidota; c__Bacteroidia; o__Bacteroidales; f__Muribaculaceae; g__Muribaculaceae; s__uncultured_bacterium_g__Muribaculaceae	-0.616952	2.38e-05
myx790	k_Protist;p_Amoebozoa;c_Myxomycetes;o_Physarales;f_Didymiaceae;g_Other	bac11185	k__Bacteria; p__Proteobacteria; c__Alphaproteobacteria; o__Rhodobacterales; f__Rhodobacteraceae; g__Marivita; s__uncultured_bacterium_g__Marivita	-0.574259	0.000235187
myx790	k_Protist;p_Amoebozoa;c_Myxomycetes;o_Physarales;f_Didymiaceae;g_Other	bac6727	k__Bacteria; p__Bacteroidota; c__Bacteroidia; o__Bacteroidales; f__Muribaculaceae; g__Muribaculaceae; s__uncultured_bacterium_g__Muribaculaceae	-0.574117	0.000235187
myx790	k_Protist;p_Amoebozoa;c_Myxomycetes;o_Physarales;f_Didymiaceae;g_Other	bac6128	k__Bacteria; p__Bacteroidota; c__Bacteroidia; o__Bacteroidales; f__Muribaculaceae; g__Muribaculaceae	-0.565066	0.000351522
myx790	k_Protist;p_Amoebozoa;c_Myxomycetes;o_Physarales;f_Didymiaceae;g_Other	bac1475	k__Bacteria; p__Bacteroidota; c__Bacteroidia; o__Bacteroidales; f__Muribaculaceae; g__Muribaculaceae; s__uncultured_bacterium_g__Muribaculaceae	-0.549139	0.000657779
myx790	k_Protist;p_Amoebozoa;c_Myxomycetes;o_Physarales;f_Didymiaceae;g_Other	bac42	k__Bacteria; p__Actinobacteriota; c__Actinobacteria; o__Streptomycetales; f__Streptomycetaceae	-0.543407	0.000888676
myx790	k_Protist;p_Amoebozoa;c_Myxomycetes;o_Physarales;f_Didymiaceae;g_Other	bac6320	k__Bacteria; p__Bacteroidota; c__Bacteroidia; o__Bacteroidales; f__Muribaculaceae; g__Muribaculaceae; s__uncultured_bacterium_g__Muribaculaceae	-0.541868	0.000946306
myx790	k_Protist;p_Amoebozoa;c_Myxomycetes;o_Physarales;f_Didymiaceae;g_Other	bac12175	k__Bacteria; p__Bacteroidota; c__Bacteroidia; o__Bacteroidales; f__Muribaculaceae; g__Muribaculum; s__uncultured_bacterium_g__Muribaculum	-0.537096	0.00111895
myx790	k_Protist;p_Amoebozoa;c_Myxomycetes;o_Physarales;f_Didymiaceae;g_Other	bac13332	k__Bacteria; p__Bacteroidota; c__Bacteroidia; o__Bacteroidales; f__Muribaculaceae; g__Muribaculaceae; s__uncultured_bacterium_g__Muribaculaceae	-0.535924	0.00116139
myx790	k_Protist;p_Amoebozoa;c_Myxomycetes;o_Physarales;f_Didymiaceae;g_Other	bac4132	k__Bacteria; p__Firmicutes; c__Clostridia; o__Lachnospirales; f__Lachnospiraceae; g__Lachnospiraceae_NK4A136_group	-0.529675	0.00146426
myx790	k_Protist;p_Amoebozoa;c_Myxomycetes;o_Physarales;f_Didymiaceae;g_Other	bac5755	k__Bacteria; p__Bacteroidota; c__Bacteroidia; o__Bacteroidales; f__Prevotellaceae; g__Prevotellaceae_NK3B31_group; s__uncultured_bacterium_g__Prevotellaceae_NK3B31_group	-0.529119	0.0014792
myx790	k_Protist;p_Amoebozoa;c_Myxomycetes;o_Physarales;f_Didymiaceae;g_Other	bac4810	k__Bacteria; p__Bacteroidota; c__Bacteroidia; o__Bacteroidales; f__Muribaculaceae; g__Muribaculaceae	-0.525675	0.00171446
myx790	k_Protist;p_Amoebozoa;c_Myxomycetes;o_Physarales;f_Didymiaceae;g_Other	bac4734	k__Bacteria; p__Actinobacteriota; c__Thermoleophilia; o__Gaiellales; f__uncultured; g__uncultured	-0.520649	0.0020835
myx790	k_Protist;p_Amoebozoa;c_Myxomycetes;o_Physarales;f_Didymiaceae;g_Other	bac2031	k__Bacteria; p__Actinobacteriota; c__Thermoleophilia	-0.519352	0.00218126
myx790	k_Protist;p_Amoebozoa;c_Myxomycetes;o_Physarales;f_Didymiaceae;g_Other	bac1638	k__Bacteria; p__Actinobacteriota; c__Acidimicrobiia; o__uncultured; f__uncultured; g__uncultured; s__uncultured_forest_g__uncultured	-0.516032	0.00239874
myx790	k_Protist;p_Amoebozoa;c_Myxomycetes;o_Physarales;f_Didymiaceae;g_Other	bac3292	k__Bacteria; p__Bacteroidota; c__Bacteroidia; o__Bacteroidales; f__Prevotellaceae; g__Alloprevotella; s__gut_metagenome_g__Alloprevotella	-0.510969	0.00280444
myx790	k_Protist;p_Amoebozoa;c_Myxomycetes;o_Physarales;f_Didymiaceae;g_Other	bac15337	k__Bacteria; p__Acidobacteriota; c__Acidobacteriae; o__Bryobacterales; f__Bryobacteraceae; g__Bryobacter; s__uncultured_Holophaga_g__Bryobacter	-0.506109	0.00325334
myx790	k_Protist;p_Amoebozoa;c_Myxomycetes;o_Physarales;f_Didymiaceae;g_Other	bac1744	k__Bacteria; p__Actinobacteriota; c__Thermoleophilia; o__Gaiellales; f__uncultured; g__uncultured	-0.501955	0.00373189
